# Supplementary material for: Diversity and Co-Occurrence Pattern Analysis of Cecal and Jejunal Microbiota in Two Rabbit Breeds
Source: Animals (Basel). 2023 Jul 13;13(14):2294. doi: 10.3390/ani13142294 (PMC10376057; doi:10.3390/ani13142294)
Supplement: Supplementary file 1 [file animals-13-02294-s001.zip]

Archive with 2 entries (2 files):
- Supplementary Files, Figure S1.tiff
- Supplementary Files, Table S1.xlsx
