# Supplementary material for: Diversity and Co-Occurrence Pattern Analysis of Cecal and Jejunal Microbiota in Two Rabbit Breeds
Source: Animals (Basel). 2023 Jul 13;13(14):2294. doi: 10.3390/ani13142294 (PMC10376057; doi:10.3390/ani13142294)
Supplement: Supplementary file 1 [file animals-13-02294-s001.zip › Supplementary Files, Table S1.xlsx]

## Sheet: KO
Table S1: The KEGG Orthology (KO) numbers for gene annotations and Enzyme Commission (EC) number in all samples of gut bacteria were predicted from 16S rRNA sequence data using the Tax4Fun R package
	1	2	3	4	5	6	7	8	9	10	11	12	13	14	15	16	17	18	19	20	21	22	23	24	25	26	27	28	29	30	31	32	33	34	35	36	37	38	39	40
	J	J	C	C	C	C	C	C	C	C	C	C	C	C	C	C	C	C	C	C	C	C	J	J	J	J	J	J	J	J	J	J	J	J	J	J	J	J	J	J
	NM	GF	NM	GF	NM	GF	NM	GF	NM	NM	NM	NM	NM	GF	GF	GF	NM	NM	GF	GF	GF	GF	GF	GF	GF	GF	NM	NM	GF	NM	NM	NM	NM	NM	GF	NM	GF	GF	GF	NM
KO	NMJ6	GFJ1	NMC7	GFC10	NMC8	GFC9	NMC6	GFC8	NMC9	NMC10	NMC5	NMC4	NMC3	GFC7	GFC5	GFC6	NMC2	NMC1	GFC4	GFC2	GFC3	GFC1	GFJ10	GFJ9	GFJ2	GFJ8	NMJ7	NMJ8	GFJ7	NMJ10	NMJ9	NMJ5	NMJ4	NMJ3	GFJ5	NMJ2	GFJ6	GFJ3	GFJ4	NMJ1
K00688; starch phosphorylase [EC:2.4.1.1]	0.00125126	0.00158997	0.00200486	0.00202383	0.00180656	0.00158997	0.00104172	0.00311742	0.00261919	0.00185257	0.000838162	0.003059	0.00212447	0.000981395	0.00120395	0.00327484	0.00129749	0.00307861	0.00320385	0.00305642	0.00167704	0.00295772	0.000915304	0.00121673	0.00163617	0.00142794	0.000586041	0.00058598	0.00124979	0.00111287	0.00241301	0.00151398	0.00162154	0.00180784	0.00150985	0.00168623	0.00175735	0.00167948	0.00168338	0.00160639
K01338; ATP-dependent Lon protease [EC:3.4.21.53]	0.000176571	0.000901785	0.00226268	0.00160212	0.00239398	0.00238375	0.000240022	0.00208256	0.0022881	0.00153533	0.00237317	0.00220789	0.00218641	0.000321341	0.00220431	0.00196456	0.00267583	0.00224255	0.00215227	0.00207003	0.00208314	0.00219562	0.00149277	0.00146695	0.000937494	0.00213481	0.00202078	0.00200477	0.000211484	0.000125557	0.00232888	0.00103066	0.000845315	0.00255057	0.00152543	0.00106918	0.0013095	0.00092743	0.000888153	0.000586194
K03406; methyl-accepting chemotaxis protein	0.00128569	0.00295926	0.00732837	0.00615355	0.00730977	0.00572452	0.00137401	0.0111949	0.0078389	0.00226399	0.00300646	0.0111619	0.00963226	0.00180084	0.00402483	0.0113492	0.00679599	0.0114439	0.0110734	0.0107167	0.00514011	0.0107485	0.00181496	0.00761759	0.00333049	0.00979728	0.00221551	0.00180212	0.00157088	0.0010486	0.00882373	0.00235091	0.0025199	0.00649819	0.00618332	0.00336647	0.00438822	0.00420906	0.00249062	0.00221197
K07484; transposase	0.000618088	0.0012483	0.00157444	0.00146039	0.000632568	0.000853301	0.000912586	0.00265892	0.000965573	0.000484174	0.000376941	0.00224595	0.0004638	0.000948621	0.000684203	0.00287484	0.000479889	0.00221823	0.00207339	0.00244755	0.000777808	0.0020276	0.000508805	0.0006881	0.00127782	0.000364389	0.000309817	0.000329431	0.000380729	0.000515336	0.00137574	0.00132815	0.00123197	0.000582181	0.000952886	0.00130459	0.00138598	0.00119929	0.00147003	0.00100469
K07497; putative transposase	0.00197329	0.00513346	0.00167063	0.00232845	0.00109551	0.00120928	0.00174546	0.00139001	0.00200585	0.00189198	0.000954545	0.00135538	0.00226096	0.00169737	0.0012255	0.00156162	0.0018963	0.0015456	0.00124451	0.00135588	0.00130277	0.0014854	0.00224535	0.00320383	0.00457213	0.00131805	0.00103767	0.000947622	0.00204719	0.0019804	0.000690017	0.00545325	0.00513144	0.00117513	0.00309106	0.00534938	0.00414387	0.00230103	0.00597825	0.00414062
K03696; ATP-dependent Clp protease ATP-binding subunit ClpC	0.00201462	0.000318383	0.00133084	0.000987628	0.000902372	0.000906747	0.00214533	0.0018551	0.00169846	0.0017183	0.000543274	0.00174715	0.000782447	0.00204742	0.000800636	0.00199394	0.000763581	0.00169542	0.00183124	0.0018053	0.00115103	0.00150146	0.000429985	0.000264695	0.000773786	0.00130455	0.000302686	0.000349512	0.00180925	0.00206462	0.00132283	6.38445e-05	0.000351344	0.00101268	0.000792916	0.000250276	0.000488918	0.00212437	7.02191e-05	0.000914162
K03686; molecular chaperone DnaJ	0.000934015	0.000505423	0.00130622	0.000968959	0.00127809	0.00133222	0.000988653	0.00119867	0.00114188	0.000962503	0.00136502	0.00120522	0.00101694	0.00097742	0.0013005	0.00117089	0.00134065	0.00118408	0.00121292	0.00120426	0.00138117	0.00114476	0.00101771	0.000603397	0.000664357	0.00093014	0.00126439	0.00130479	0.00088254	0.000943935	0.00129037	0.000500345	0.000504234	0.00128033	0.00080002	0.000506966	0.000713468	0.00111858	0.000400302	0.000637281
K03496; chromosome partitioning protein	0.000538524	0.000254968	0.00143466	0.00101169	0.00127158	0.00131633	0.000788395	0.00171554	0.00145206	0.00101787	0.0012141	0.00164027	0.00124327	0.000836594	0.00125102	0.00171043	0.00134305	0.00162018	0.0015723	0.00164481	0.00142319	0.0015203	0.000681862	0.000693453	0.000495388	0.000872624	0.00105218	0.00105112	0.000438866	0.000576978	0.00148421	0.000234293	0.000215217	0.00126367	0.000685109	0.000313534	0.000620527	0.00112662	0.000136882	0.000262355
K03466; DNA segregation ATPase FtsK/SpoIIIE, S-DNA-T family	0.00338	0.00162421	0.0013448	0.00158584	0.00115063	0.00109075	0.00289908	0.00168992	0.00177525	0.00202809	0.000724316	0.00165927	0.0018938	0.00278854	0.000941816	0.00180938	0.00103268	0.0017405	0.00177997	0.00168415	0.00134851	0.00157559	0.0012705	0.00149092	0.00178729	0.00181236	0.000800496	0.00067727	0.00359387	0.0033147	0.00132919	0.00121782	0.0017569	0.00120421	0.00172642	0.00139285	0.00145605	0.0024676	0.00134247	0.00248364
K03529; chromosome segregation protein	0.00270929	0.000479239	0.00160032	0.00134306	0.00141162	0.00131266	0.00277764	0.00227142	0.00141826	0.00102623	0.000622515	0.00219293	0.00177414	0.00268554	0.00074221	0.00241301	0.000616399	0.00231782	0.00238005	0.0022625	0.00107626	0.0020295	0.000659991	0.00107857	0.000962461	0.00150748	0.000512022	0.000493731	0.00254249	0.00272879	0.00175794	6.37245e-05	0.000523639	0.000926885	0.00110395	0.000309694	0.000687665	0.00254367	6.00411e-05	0.00126462
K03657; DNA helicase II / ATP-dependent DNA helicase PcrA [EC:3.6.4.12]	0.00328442	0.00119312	0.00446815	0.0032145	0.00481688	0.00449911	0.00411459	0.00408469	0.00367291	0.00275901	0.00445888	0.00421368	0.00357307	0.00411512	0.00443536	0.00391689	0.00404255	0.00410949	0.00420851	0.00411199	0.00470733	0.00404168	0.00336981	0.00139832	0.0020346	0.00482901	0.0043171	0.00460043	0.00270668	0.00336872	0.00465089	0.00123637	0.0012057	0.00416495	0.0030264	0.00124623	0.00202761	0.00439278	0.000836296	0.00165796
K03701; excinuclease ABC subunit A	0.00321383	0.00129603	0.00338703	0.00256154	0.00336637	0.00363842	0.00398316	0.00304556	0.00331709	0.00376523	0.00388962	0.00301316	0.00270812	0.00394685	0.00364726	0.00297736	0.00346664	0.00297249	0.00294365	0.0030399	0.00368453	0.00285603	0.00276254	0.00168448	0.00201504	0.00280153	0.00343846	0.00357141	0.00256708	0.00315378	0.00319415	0.00127413	0.00128608	0.00339403	0.00215532	0.00134689	0.00175708	0.00402321	0.000987459	0.0016796
K03546; exonuclease SbcC	0.00107578	0.00110526	0.00151121	0.00141449	0.00145656	0.00155876	0.0010028	0.00149589	0.00104117	0.000890457	0.00159891	0.00142334	0.00114334	0.00097575	0.00148783	0.00145059	0.00120699	0.00146881	0.00136667	0.00147525	0.00132172	0.00144277	0.00148743	0.000952615	0.00105837	0.00141988	0.00152474	0.00162587	0.00114093	0.00107349	0.00148918	0.00116521	0.00108717	0.0012633	0.00116732	0.00107509	0.00111254	0.000989001	0.00109436	0.00113009
K02470; DNA gyrase subunit B [EC:5.99.1.3]	0.00163254	0.000934116	0.00207026	0.00159248	0.00157242	0.00161546	0.00171972	0.00287189	0.00240324	0.00168732	0.00089445	0.00277076	0.00185472	0.00168663	0.00114891	0.00300772	0.00128321	0.00283187	0.00290664	0.00280024	0.00172062	0.002535	0.00062951	0.00104871	0.00127996	0.00146342	0.000646941	0.000555028	0.00154203	0.00167764	0.00217761	0.000743481	0.000964113	0.00161209	0.00136102	0.000973141	0.00123479	0.00219043	0.000819334	0.00119537
K02469; DNA gyrase subunit A [EC:5.99.1.3]	0.00203421	0.00105424	0.00240219	0.0018811	0.0018783	0.00193236	0.00214023	0.00335605	0.00286014	0.00208529	0.00110304	0.00324735	0.00223873	0.00209393	0.00137396	0.00350935	0.0015374	0.00331347	0.0034216	0.0032799	0.00206731	0.00298172	0.00076749	0.00119124	0.00148929	0.00180875	0.000793147	0.000688161	0.00191467	0.00208472	0.00258158	0.000813393	0.00109734	0.00190472	0.00161732	0.00108935	0.00141893	0.00265697	0.000892995	0.00141671
K03168; DNA topoisomerase I [EC:5.99.1.2]	0.00179446	0.0010516	0.00208084	0.00163545	0.00207635	0.00215416	0.00195266	0.00174136	0.00172871	0.0017783	0.00235263	0.00173369	0.00170737	0.00193593	0.00223909	0.00169645	0.0021515	0.00172879	0.00169175	0.00175453	0.00219977	0.00167423	0.00189571	0.00119074	0.00128956	0.00155428	0.00228168	0.00233393	0.00166165	0.0018151	0.00190968	0.00105719	0.00105243	0.00202267	0.00142571	0.0010223	0.00127375	0.00197905	0.000890606	0.00124822
K03169; DNA topoisomerase III [EC:5.99.1.2]	0.000959668	0.00086068	0.00148851	0.00139463	0.00116393	0.00120577	0.000856411	0.00239084	0.00261368	0.00234199	0.000762975	0.00231827	0.00131252	0.000833558	0.00100401	0.00245889	0.00109776	0.00224318	0.00239385	0.00230121	0.0013191	0.00215111	0.000525153	0.000857464	0.000976036	0.00207173	0.000349431	0.000333894	0.00112913	0.00121361	0.00187684	0.000747083	0.000860346	0.00156641	0.00122889	0.000955298	0.00103646	0.00129723	0.000827443	0.000977314
K03070; preprotein translocase subunit SecA	0.00256387	0.00115552	0.00151484	0.00156984	0.00144994	0.00137869	0.00245775	0.00211428	0.00225982	0.00237468	0.000933794	0.0020901	0.00221051	0.0023673	0.00107359	0.00222938	0.00129268	0.00222109	0.00223917	0.00210388	0.00141622	0.00202195	0.000940167	0.00131716	0.00145785	0.00184191	0.000708978	0.000593699	0.00256177	0.00264814	0.00166256	0.000837172	0.00124138	0.00151942	0.00154088	0.0010795	0.00123261	0.00241724	0.00092179	0.00172827
K04043; molecular chaperone DnaK	0.00150694	0.000813396	0.00213768	0.00159468	0.00208486	0.00218239	0.00159226	0.00188819	0.00172618	0.00156472	0.00231448	0.001877	0.00157108	0.00156063	0.0021912	0.00183937	0.00208632	0.0018424	0.00184388	0.00189471	0.00213061	0.00178792	0.00177284	0.000936645	0.001047	0.00143079	0.00217676	0.00224972	0.00141529	0.00153915	0.00204352	0.000835234	0.000815268	0.00200801	0.00123449	0.000801082	0.0010967	0.00173724	0.000648631	0.00102543
K05592; ATP-dependent RNA helicase DeaD [EC:3.6.4.13]	0.00153394	0.000786407	0.00124555	0.00119652	0.00124315	0.0013733	0.00155083	0.0013509	0.00131917	0.00155003	0.00141991	0.00130063	0.00114987	0.00150999	0.00128241	0.00134861	0.00136207	0.00132823	0.00136937	0.00136282	0.0012558	0.00127772	0.00116658	0.000752991	0.000942057	0.00146798	0.00115701	0.00122705	0.00149422	0.00159392	0.00130511	0.000713475	0.000802619	0.00132422	0.00106248	0.000744483	0.00090518	0.00146237	0.000656289	0.00106096
K12573; ribonuclease R [EC:3.1.-.-]	0.00206142	0.000992604	0.000906108	0.00108538	0.000890756	0.000900978	0.00198597	0.00130102	0.00142497	0.00161676	0.000621557	0.00130069	0.00125645	0.00190315	0.000632415	0.00139708	0.000821337	0.00134826	0.00148617	0.00133239	0.000744161	0.00125759	0.000741849	0.00105161	0.00116111	0.00129255	0.000419639	0.000383806	0.00201726	0.00209894	0.00109057	0.000760396	0.00103724	0.000985729	0.00112861	0.000909939	0.000967912	0.00175453	0.000835664	0.00141449
K03106; signal recognition particle subunit SRP54	0.00116903	0.000586546	0.00134367	0.00104318	0.00132079	0.00137436	0.00121182	0.00115533	0.00105371	0.00105344	0.00148578	0.00113846	0.00104284	0.00117944	0.00140988	0.0011347	0.00134674	0.00113665	0.00111976	0.00116544	0.00138095	0.00109152	0.00119503	0.000613892	0.000748969	0.000939882	0.0014148	0.00146494	0.00110875	0.00120332	0.00123581	0.000582162	0.000598591	0.00126386	0.000835598	0.000556936	0.000734893	0.00123539	0.000468932	0.000778735
K03076; preprotein translocase subunit SecY	0.00122072	0.000583077	0.00124163	0.000993389	0.0012515	0.00128774	0.00118781	0.00103	0.00100531	0.00104174	0.00140818	0.00103206	0.00100809	0.00114532	0.00133269	0.00100651	0.00126655	0.00102446	0.00102336	0.00104934	0.00128236	0.000994265	0.0011801	0.000630127	0.000719394	0.000894585	0.0013605	0.00139846	0.00120095	0.00125926	0.00115576	0.000558107	0.000602376	0.0012006	0.000802787	0.00053447	0.00068823	0.00116208	0.000449166	0.000819291
K04077; chaperonin GroEL	0.00131946	0.000663444	0.000995386	0.000919413	0.000903455	0.000928736	0.00141967	0.00128547	0.00126484	0.00126514	0.000716758	0.00124985	0.00127669	0.00141782	0.000747962	0.00133867	0.000903826	0.00131157	0.00132414	0.00127214	0.000919401	0.0011943	0.00059921	0.00076487	0.000864113	0.00119313	0.000622285	0.00053223	0.00125319	0.00134817	0.00104039	0.000535173	0.000704257	0.000957427	0.00100337	0.000650444	0.000801643	0.00143969	0.000561602	0.000883249
K02337; DNA polymerase III subunit alpha [EC:2.7.7.7]	0.00246937	0.00139451	0.00186714	0.00178819	0.00163567	0.00167819	0.00256247	0.00260289	0.0026554	0.00265346	0.00113631	0.00253694	0.00236873	0.0025064	0.00128302	0.0027403	0.00155807	0.00265598	0.00270061	0.00256896	0.00172684	0.00241169	0.000978018	0.00154055	0.00174237	0.00234493	0.000847494	0.000697495	0.00233509	0.00249546	0.00200769	0.00113099	0.00143525	0.00181781	0.00192809	0.00139283	0.00155098	0.00272319	0.00123564	0.00177753
K03723; transcription-repair coupling factor (superfamily II helicase) [EC:3.6.4.-]	0.0027339	0.0013534	0.00146573	0.0015686	0.00136846	0.00136295	0.00283807	0.00205411	0.00219609	0.00241095	0.000942125	0.00201885	0.00201765	0.00276809	0.00105292	0.00217942	0.00128977	0.00211431	0.00220661	0.00205482	0.00145022	0.00193957	0.000977744	0.00144699	0.00169419	0.00207521	0.00072772	0.00063631	0.00258393	0.00278466	0.00163278	0.00106412	0.00141818	0.00149118	0.00173538	0.0012982	0.00141706	0.00271088	0.00117019	0.00183688
K03763; DNA polymerase III subunit alpha, Gram-positive type [EC:2.7.7.7]	0.00336206	0.000460221	0.00202537	0.0016728	0.00188664	0.00173258	0.00339328	0.00285359	0.00196535	0.00126768	0.000787212	0.00281654	0.00206671	0.00319842	0.000886305	0.00300602	0.000805239	0.00295502	0.00314822	0.00287988	0.0012375	0.00261953	0.000807062	0.000280211	0.00112581	0.00176271	0.000415118	0.000488631	0.00312327	0.00346391	0.00232618	2.649e-05	0.000602641	0.00130864	0.00119825	0.000285512	0.000722047	0.00321888	4.81296e-05	0.00156429
K03702; excinuclease ABC subunit B	0.00162561	0.000846984	0.00194287	0.00149562	0.00188922	0.00198656	0.00172018	0.00168796	0.00154668	0.00154487	0.00212775	0.00166037	0.00149973	0.00169079	0.00201206	0.001655	0.00190771	0.0016624	0.00163353	0.0016973	0.0019514	0.00159044	0.00168904	0.000886781	0.00107681	0.0013863	0.00201354	0.00207435	0.0015339	0.00166653	0.00179056	0.000849193	0.000863518	0.00181187	0.00122113	0.000815138	0.00107745	0.001758	0.000691308	0.00109513
K02335; DNA polymerase I [EC:2.7.7.7]	0.00219733	0.00110181	0.00127208	0.00130967	0.00114785	0.00113484	0.00226212	0.00175432	0.00186241	0.00202281	0.000790678	0.00171287	0.00176326	0.00220956	0.000903549	0.00185715	0.00109814	0.00181626	0.00185376	0.00174666	0.00121206	0.00164386	0.000801796	0.00124167	0.00137903	0.00169788	0.000648166	0.000530668	0.00209976	0.00224749	0.00135948	0.000859923	0.00115777	0.00125353	0.00145453	0.00105745	0.00116107	0.00220546	0.000943192	0.00149088
K03555; DNA mismatch repair protein MutS	0.00205747	0.0010062	0.00129957	0.00130182	0.0011794	0.00119967	0.00216162	0.00182866	0.00192117	0.00202443	0.000824659	0.00179433	0.00175964	0.00211074	0.000876467	0.0019269	0.00113214	0.00187399	0.00193616	0.00181658	0.0010224	0.00171212	0.000747827	0.0011085	0.00129426	0.00174675	0.00057205	0.000456783	0.0019304	0.00210524	0.00143833	0.00078778	0.00106583	0.00130918	0.0014148	0.000985736	0.00110611	0.00214436	0.000865428	0.00137069
K03703; excinuclease ABC subunit C	0.00149174	0.000775462	0.00171395	0.00136394	0.00173198	0.00177224	0.00154366	0.00149644	0.00137934	0.00135713	0.00189298	0.00148813	0.0013894	0.0015052	0.00180294	0.00146206	0.00169404	0.0014869	0.00146453	0.00150941	0.00177535	0.00144198	0.00154106	0.000805801	0.000971809	0.00139323	0.0018018	0.00187454	0.00142314	0.00153454	0.00162157	0.000770766	0.000792275	0.00162956	0.0011373	0.000742317	0.000964551	0.00156778	0.000630779	0.00101517
K03655; ATP-dependent DNA helicase RecG [EC:3.6.4.12]	0.00170691	0.000860777	0.00140548	0.00128681	0.00125093	0.00127446	0.00173843	0.00192126	0.00200653	0.00214779	0.000894863	0.00187359	0.00160639	0.0016891	0.00106077	0.00201853	0.000961705	0.00193554	0.00197681	0.00189585	0.0014989	0.0017722	0.00072757	0.000984768	0.00112786	0.00150629	0.000704264	0.000643382	0.00162927	0.00173869	0.00151747	0.0006744	0.000898765	0.0012786	0.00120535	0.000856435	0.00100535	0.00189152	0.000721227	0.00117411
K01972; DNA ligase (NAD+) [EC:6.5.1.2]	0.00160855	0.00122858	0.00108224	0.00118438	0.000967333	0.000987765	0.00170454	0.00152193	0.00152934	0.00152686	0.000660535	0.00148617	0.0014649	0.00167494	0.000745297	0.00160125	0.00090477	0.00157099	0.00161337	0.00151433	0.00103309	0.00145065	0.000729933	0.00119822	0.00137592	0.00139674	0.000573394	0.000467011	0.00150756	0.00164261	0.00118873	0.00110377	0.00126626	0.00103573	0.00137609	0.00123292	0.00122244	0.00175446	0.00121651	0.00134601
K04066; primosomal protein N' (replication factor Y) (superfamily II helicase) [EC:3.6.4.-]	0.00186371	0.000893391	0.00109212	0.0010939	0.000878623	0.000972375	0.00192964	0.00155978	0.0015457	0.00169956	0.000676402	0.00149012	0.00124475	0.00187647	0.000737619	0.00166094	0.000911003	0.0015352	0.00162176	0.00154537	0.00100097	0.00139019	0.000641102	0.000929976	0.00114091	0.00136059	0.000485149	0.000413371	0.00175945	0.00190048	0.00117636	0.000694601	0.000936655	0.00104683	0.00116802	0.00085326	0.000954234	0.00187625	0.000763825	0.00123874
K03581; exodeoxyribonuclease V alpha subunit [EC:3.1.11.5]	0.0019779	0.00077181	0.00108965	0.00106828	0.00100452	0.000947629	0.00207905	0.00153222	0.0011634	0.000884672	0.000538584	0.00150336	0.00124575	0.00199102	0.000572415	0.00161844	0.000831931	0.00157442	0.00165705	0.00153799	0.00072913	0.00142506	0.00062038	0.000758812	0.00106362	0.0010582	0.000346904	0.000351543	0.00177687	0.00193443	0.00122418	0.000563213	0.000813847	0.000933799	0.000967844	0.000708344	0.000792581	0.00195391	0.000623684	0.00118143
K07456; DNA mismatch repair protein MutS2	0.00186764	0.000260901	0.00101639	0.00089654	0.000949629	0.000958631	0.00191338	0.00144718	0.00153815	0.00170741	0.000639759	0.00142059	0.00113556	0.00181065	0.000663938	0.00153198	0.000804346	0.00148031	0.00155437	0.00144699	0.000805317	0.00132079	0.00044484	0.000203991	0.000641043	0.0012803	0.000227277	0.000266306	0.00172798	0.00193343	0.00112995	1.84488e-05	0.000333759	0.00101941	0.000700302	0.00020323	0.000396114	0.00182005	2.95101e-05	0.000855926
K07462; single-stranded-DNA-specific exonuclease [EC:3.1.-.-]	0.00169186	0.000721783	0.000905788	0.000916838	0.000801876	0.000793642	0.00170905	0.00121657	0.00121759	0.00140007	0.00054979	0.00118467	0.00117605	0.00165282	0.000609464	0.00130607	0.000735372	0.00123512	0.00125883	0.0012078	0.000673181	0.00111912	0.000593015	0.000747384	0.000931931	0.00116115	0.000419076	0.000349397	0.00159906	0.00168148	0.000920024	0.000538165	0.000777256	0.000835429	0.000970107	0.000664201	0.0007453	0.0015869	0.000588721	0.00108439
K06180; 23S rRNA pseudouridine1911/1915/1917 synthase [EC:5.4.99.23]	0.00216481	0.000552263	0.000932809	0.000890953	0.000886902	0.000888195	0.00231751	0.00122529	0.00150087	0.00184928	0.000654556	0.00121342	0.00117597	0.0022278	0.000666275	0.00129773	0.000853342	0.00132277	0.0014137	0.00125905	0.000839182	0.0011518	0.000566042	0.00051865	0.000936812	0.00116027	0.000352464	0.000341656	0.00195821	0.00220939	0.00100416	0.000309271	0.000622127	0.00101748	0.000863923	0.000489434	0.000610879	0.0021037	0.000345006	0.00109729
K03046; DNA-directed RNA polymerase subunit beta' [EC:2.7.7.6]	0.00296278	0.00161684	0.00195009	0.00195474	0.00173675	0.00182717	0.00311592	0.00272931	0.00291823	0.00308529	0.00128962	0.00265993	0.00266673	0.00305059	0.00138427	0.00287483	0.00178204	0.00281809	0.00288268	0.00271207	0.00186506	0.00254918	0.00111997	0.00183639	0.00202643	0.00247559	0.000960014	0.000766187	0.00279098	0.00303558	0.00211684	0.00130224	0.00169152	0.00198613	0.00215695	0.00160018	0.00175533	0.00318987	0.00143009	0.00207081
K03043; DNA-directed RNA polymerase subunit beta [EC:2.7.7.6]	0.00291107	0.00156092	0.00200446	0.00196787	0.00178811	0.00182834	0.00307368	0.00281587	0.00284488	0.00285651	0.0012367	0.00274774	0.00269541	0.00301008	0.0013577	0.0029617	0.00170944	0.002897	0.00296382	0.00279309	0.00182015	0.00262773	0.00109906	0.00178659	0.00197894	0.00247215	0.000959089	0.000760923	0.00273178	0.00297974	0.00219518	0.00124963	0.00163828	0.00194325	0.0021518	0.00154247	0.00172773	0.00317027	0.00137164	0.00201596
K06959; uncharacterized protein	0.00148552	0.000928968	0.00140337	0.00133175	0.00132002	0.00131807	0.00114077	0.00161179	0.00154622	0.00143267	0.00120965	0.00158164	0.00134206	0.00105461	0.00123225	0.00165392	0.00125275	0.00162618	0.00169335	0.00163693	0.00125397	0.00153321	0.00115817	0.000968132	0.000967678	0.00124711	0.00103917	0.00107488	0.00169475	0.00160731	0.00149792	0.000806032	0.000951877	0.00135009	0.00102019	0.000859393	0.000966135	0.00119197	0.00078	0.00125783
K01881; prolyl-tRNA synthetase [EC:6.1.1.15]	0.00143226	0.000715496	0.00138355	0.00112063	0.00136465	0.00142674	0.00144802	0.00119693	0.00114978	0.00120556	0.00151581	0.00118828	0.0011302	0.00139922	0.00143192	0.00118489	0.0013946	0.00120095	0.0011938	0.00121689	0.00141555	0.00114425	0.00126775	0.000756507	0.000886098	0.00122502	0.00142773	0.0014715	0.00136844	0.00146403	0.00127549	0.000678923	0.000732922	0.00131791	0.00100719	0.000668094	0.000814414	0.00141493	0.000579453	0.000963274
K03497; chromosome partitioning protein, ParB family	0.00110527	0.000524467	0.00122681	0.00106515	0.000963192	0.000949421	0.0013863	0.00188077	0.00153711	0.00121034	0.000593932	0.00174478	0.00131595	0.00143762	0.00075253	0.00195784	0.000832084	0.00181513	0.00176022	0.00179535	0.00100206	0.00163667	0.000408413	0.000655677	0.000790053	0.00112714	0.000410985	0.000397822	0.000933536	0.00104737	0.0013044	0.000406422	0.000545716	0.000934176	0.000908967	0.000566476	0.00084575	0.00151736	0.000444762	0.000676393
K02529; LacI family transcriptional regulator	0.00337343	0.00221607	0.00209854	0.00223457	0.00181494	0.00174035	0.00343603	0.00303191	0.00286402	0.0021327	0.000913313	0.00302187	0.00199333	0.00334245	0.00123539	0.00315863	0.00122663	0.00297287	0.00348725	0.00307085	0.00216764	0.00284323	0.00139855	0.00133141	0.00253988	0.00227078	0.000906927	0.000888305	0.00335005	0.00365241	0.00266909	0.00198738	0.00227845	0.00181837	0.0023302	0.00218998	0.0022952	0.00343674	0.0022002	0.00271854
K03088; RNA polymerase sigma-70 factor, ECF subfamily	0.000414933	0.000552821	0.00171616	0.001312	0.00126761	0.00142855	0.000385633	0.00248902	0.00436612	0.00464997	0.001311	0.00239375	0.00191128	0.000496437	0.00164685	0.00258249	0.00204107	0.00238793	0.00231288	0.00234021	0.00194567	0.00216723	0.000321062	0.00145927	0.000735334	0.0024441	0.000508286	0.00040815	0.000583242	0.000424087	0.00172752	0.000362581	0.000457437	0.00243096	0.00107549	0.000792517	0.000942486	0.0011767	0.000377467	0.000499153
K03495; tRNA uridine 5-carboxymethylaminomethyl modification enzyme	0.00153114	0.000745906	0.00102003	0.000996111	0.000899834	0.000930894	0.0016017	0.00143372	0.00140807	0.00145512	0.000625331	0.00139246	0.00133128	0.00156081	0.000653804	0.00151241	0.000836797	0.00147675	0.00150448	0.00142324	0.000764361	0.00132929	0.000557793	0.000844174	0.000961827	0.00122779	0.000426322	0.00034149	0.00140025	0.00146038	0.00110197	0.000578875	0.00078969	0.000959935	0.00102443	0.000725304	0.000820112	0.00160237	0.000635802	0.00102351
K01870; isoleucyl-tRNA synthetase [EC:6.1.1.5]	0.00231181	0.00120209	0.00293852	0.00223461	0.0029186	0.00303731	0.00239992	0.00248769	0.00246347	0.00242611	0.00329512	0.00248227	0.00225112	0.00234462	0.00312815	0.00241897	0.00296772	0.00245975	0.00242608	0.00250784	0.00303687	0.00237998	0.00257353	0.00129151	0.00153228	0.00211856	0.00309287	0.00320648	0.00219934	0.00236755	0.00273565	0.00121956	0.00122226	0.00283793	0.00177049	0.00116805	0.00153977	0.00251755	0.000961225	0.00156516
K01873; valyl-tRNA synthetase [EC:6.1.1.9]	0.002146	0.00117147	0.00252529	0.00198085	0.00248692	0.0025958	0.00225261	0.00219185	0.00204177	0.00203612	0.00278366	0.00216678	0.00196392	0.00220072	0.00263694	0.0021489	0.00250612	0.00216673	0.00212807	0.00220768	0.00255734	0.00208578	0.00223681	0.00126086	0.00145467	0.00185786	0.00263208	0.00272283	0.00202267	0.00220346	0.0023422	0.00117396	0.00118649	0.00237922	0.00160216	0.00113136	0.00143325	0.00229902	0.000972962	0.00147952
K01872; alanyl-tRNA synthetase [EC:6.1.1.7]	0.00211704	0.00110191	0.00253852	0.00194265	0.00251201	0.00261929	0.00222178	0.00215606	0.00205503	0.00202367	0.00280786	0.00214991	0.00193405	0.00216897	0.00265212	0.00210447	0.00252126	0.00213706	0.00211524	0.00217696	0.00257214	0.00206171	0.00222723	0.00119308	0.00139901	0.00178778	0.00263862	0.00273973	0.00199161	0.00216943	0.00235704	0.00110581	0.00111686	0.00241546	0.00155425	0.00106506	0.0013787	0.00228493	0.00089352	0.00142231
K01869; leucyl-tRNA synthetase [EC:6.1.1.4]	0.00198389	0.00110276	0.00250663	0.00192011	0.00246944	0.00259745	0.00206072	0.00206502	0.00199959	0.00205685	0.00287837	0.00204299	0.00187585	0.00200972	0.0027194	0.00200659	0.00255958	0.00203032	0.00198281	0.00208413	0.00261369	0.00196414	0.00227768	0.00117309	0.00136508	0.0017473	0.00273622	0.00283227	0.00188275	0.00203765	0.00227786	0.00113533	0.00111852	0.00240312	0.00153322	0.00106819	0.00136466	0.00214329	0.000910774	0.00138251
K02355; elongation factor G	0.00178221	0.000987457	0.00197553	0.00165079	0.00185997	0.00190838	0.00190866	0.002656	0.00309094	0.00287335	0.00132239	0.00267578	0.00256059	0.00188357	0.00138658	0.00275227	0.00198001	0.00280631	0.00280461	0.00261303	0.00176239	0.00254765	0.000730291	0.00130201	0.00136786	0.00250762	0.000716998	0.000587017	0.00166536	0.00181645	0.00213776	0.00076565	0.00101661	0.00216543	0.00170737	0.00108518	0.00129343	0.0023751	0.000838942	0.00125379
K02519; translation initiation factor IF-2	0.00213661	0.00121243	0.00158315	0.00148707	0.00136942	0.0015097	0.00225211	0.00221053	0.0023707	0.00235811	0.00116663	0.00216108	0.00207905	0.00224027	0.00116541	0.00231881	0.00197321	0.0022224	0.00230685	0.00217564	0.00157144	0.00203364	0.000808379	0.00213458	0.00150766	0.00173947	0.00084631	0.000674324	0.00201086	0.00212649	0.00173934	0.000898211	0.001172	0.00181689	0.00162401	0.00122227	0.00143375	0.00240258	0.000958062	0.00145438
K01890; phenylalanyl-tRNA synthetase beta chain [EC:6.1.1.20]	0.00192244	0.00098261	0.00198098	0.00160284	0.00189804	0.00198168	0.00200559	0.00190529	0.00182149	0.00184247	0.00200134	0.00187495	0.0016559	0.00195478	0.00193896	0.00190742	0.00189548	0.00188542	0.00188641	0.00191014	0.00198603	0.00178786	0.00162095	0.00106326	0.00124921	0.00158865	0.00183663	0.00188228	0.00181293	0.00196998	0.00189043	0.000921608	0.00100408	0.00186701	0.0013623	0.000947116	0.00118379	0.00204233	0.000808122	0.00129296
K01874; methionyl-tRNA synthetase [EC:6.1.1.10]	0.00164189	0.000868149	0.00197156	0.00155134	0.00200788	0.00200331	0.00168496	0.00169228	0.00158782	0.00155397	0.00213576	0.0016897	0.00164352	0.00163361	0.00205645	0.00165913	0.00192955	0.00172216	0.00163327	0.00170453	0.00195105	0.00165106	0.00173921	0.000944338	0.00108064	0.00147257	0.0020132	0.00210161	0.00156319	0.00169174	0.00180119	0.00086328	0.000885686	0.00186417	0.00121172	0.000834633	0.00105222	0.00172881	0.000705281	0.00112636
K01868; threonyl-tRNA synthetase [EC:6.1.1.3]	0.00160262	0.000820317	0.00188022	0.001443	0.00187058	0.00193485	0.00163568	0.0016505	0.00162704	0.00150185	0.00200065	0.0016659	0.00149688	0.00159613	0.00190273	0.00161451	0.00184246	0.00164752	0.00168241	0.00167358	0.00188846	0.00158414	0.00159508	0.000871759	0.00103964	0.00135105	0.00187238	0.00192951	0.0015416	0.0016366	0.00181661	0.000800527	0.000838871	0.00182056	0.00117618	0.00079157	0.00102903	0.00170216	0.000658108	0.00108945
K01876; aspartyl-tRNA synthetase [EC:6.1.1.12]	0.00145946	0.000734438	0.00162229	0.0012594	0.00154483	0.00159846	0.00152679	0.00156236	0.00148452	0.00137977	0.0015649	0.00155112	0.00136884	0.00148679	0.00151967	0.00156226	0.00151306	0.00156753	0.00156937	0.001567	0.00155607	0.00147342	0.00123814	0.000794639	0.000958237	0.00121611	0.0014312	0.00144853	0.00136892	0.00149079	0.00155046	0.000687901	0.000756247	0.00148821	0.00106778	0.00071452	0.000913864	0.00161011	0.00059924	0.000974648
K01887; arginyl-tRNA synthetase [EC:6.1.1.19]	0.00137426	0.000713298	0.00151924	0.00118948	0.00150757	0.00158047	0.00142686	0.0012938	0.00130924	0.00132744	0.00169969	0.00129534	0.00119784	0.00139505	0.00160372	0.00126317	0.00154504	0.00128709	0.00129523	0.00131296	0.00157494	0.00124333	0.00136447	0.000757466	0.0008937	0.00114733	0.00159924	0.00164846	0.00130631	0.00140339	0.00143094	0.000702949	0.00072649	0.00148752	0.000996347	0.00068539	0.000870264	0.00143836	0.000581174	0.0009296
K02433; aspartyl-tRNA(Asn)/glutamyl-tRNA (Gln) amidotransferase subunit A [EC:6.3.5.6 6.3.5.7]	0.0012034	0.000425794	0.00140606	0.00110216	0.00124828	0.0013418	0.00130418	0.00147684	0.000662728	0.000489938	0.00135181	0.00135596	0.0010227	0.00131743	0.00127974	0.00148898	0.00111754	0.00134576	0.00128796	0.00143789	0.00125871	0.00127038	0.00110345	0.000694055	0.000610661	0.000853578	0.00140056	0.00141997	0.00115295	0.00123331	0.00132218	0.000376519	0.000401795	0.000969254	0.000819039	0.000347862	0.00068709	0.00122127	0.000238547	0.00067654
K01875; seryl-tRNA synthetase [EC:6.1.1.11]	0.00109139	0.000543056	0.00126099	0.000964337	0.00125107	0.00130255	0.00114799	0.00103551	0.000973212	0.000987406	0.00142632	0.0010284	0.000947172	0.00111815	0.00134267	0.00100644	0.0012648	0.00102517	0.00100244	0.00104701	0.00127785	0.000988168	0.00114518	0.000580074	0.000694307	0.00103724	0.00135598	0.00140913	0.00103617	0.0011402	0.00114652	0.000546897	0.000551743	0.001189	0.00082688	0.000516449	0.000671113	0.00115128	0.000433434	0.000716601
K06158; ATP-binding cassette, subfamily F, member 3	0.00214995	0.000948367	0.00114489	0.0012296	0.00120666	0.0011691	0.00220288	0.00161992	0.00208953	0.00227329	0.00081768	0.00166195	0.00161396	0.00213656	0.000843459	0.00168662	0.00107153	0.00174927	0.00191824	0.00166136	0.00106872	0.00162423	0.000742417	0.00101494	0.00122487	0.00177902	0.000453454	0.00043644	0.00200729	0.00210375	0.00145598	0.000705192	0.000993642	0.00141184	0.00127391	0.000934051	0.00102755	0.00209703	0.000778041	0.00138327
K15580; oligopeptide transport system substrate-binding protein	0.0028292	0.00131764	0.000395241	0.000846528	0.000490244	0.000272419	0.00329628	0.000498189	0.000411338	0.000802785	0.000117754	0.000520563	0.000619445	0.00322374	0.000223942	0.000563644	0.000168739	0.000492967	0.000674944	0.000548609	0.000270643	0.000543387	0.000878274	0.000592537	0.00162373	0.000823013	0.0003447	0.000375468	0.00244304	0.00298286	0.000489753	0.00118108	0.00139433	0.000276298	0.00115417	0.00120226	0.00106814	0.00253647	0.0013129	0.00175019
K03596; GTP-binding protein LepA	0.00150509	0.000717123	0.00101205	0.000971125	0.000893742	0.000913779	0.00160672	0.00141777	0.0013936	0.00141054	0.000613291	0.00137418	0.00132784	0.00156865	0.00067525	0.00149369	0.000831582	0.00145868	0.00147762	0.00140455	0.000912165	0.00131037	0.00053273	0.000808221	0.000956275	0.0012072	0.000460919	0.000374758	0.0014052	0.0015725	0.00108247	0.000554589	0.000760046	0.000944893	0.00102881	0.000700846	0.000805484	0.0016396	0.000609912	0.00098003
K07347; outer membrane usher protein	5.87089e-05	0.00413924	9.57782e-06	0.00133831	3.58184e-05	2.3695e-06	7.23712e-05	7.80396e-06	7.98333e-06	7.29217e-05	5.74e-06	3.9445e-05	0.000391359	0.000113302	0.000146978	2.39582e-05	7.102e-06	1.99279e-05	4.86401e-05	3.31432e-05	5.72195e-06	0.000378943	0.00151008	0.00229449	0.00320209	0.000426878	0.00064986	0.000555652	8.41966e-05	2.97112e-05	5.58898e-05	0.00467818	0.0042716	1.02605e-05	0.00220698	0.00434631	0.00317388	0.000117743	0.00520463	0.00270839
K01537; Ca2+-transporting ATPase [EC:3.6.3.8]	0.00275493	0.000501992	0.00397826	0.00293258	0.00346288	0.003258	0.00333903	0.00453577	0.0024837	0.0019667	0.0031319	0.00411601	0.00261532	0.00324635	0.00338939	0.00463307	0.0027403	0.00422896	0.00375743	0.00433736	0.00322731	0.0038624	0.00237531	0.000480621	0.00127303	0.00327722	0.00282483	0.00316769	0.00223396	0.00282295	0.00349891	0.000448733	0.000529582	0.00261144	0.00182853	0.000441024	0.00121318	0.00353006	0.000136709	0.00117922
K01533; Cu2+-exporting ATPase [EC:3.6.3.4]	0.00229029	0.00137122	0.00324761	0.00251911	0.00327293	0.00337135	0.0022907	0.00269562	0.00198717	0.00193578	0.00371565	0.00264409	0.00236818	0.002258	0.00347117	0.00261498	0.00309589	0.00263618	0.00248582	0.00270189	0.00315613	0.00257802	0.00302531	0.00193028	0.0015749	0.00185299	0.00362	0.00380761	0.00227466	0.0023685	0.0029668	0.00140187	0.00134371	0.00288211	0.00177204	0.00127523	0.00171692	0.00230299	0.00106879	0.00166118
K01534; Cd2+/Zn2+-exporting ATPase [EC:3.6.3.3 3.6.3.5]	0.00158801	0.000857539	0.0020011	0.00149154	0.00189722	0.00199434	0.00188994	0.00173448	0.00129698	0.00120375	0.00207097	0.00166525	0.00128626	0.00191215	0.00189624	0.00166836	0.00165524	0.00180347	0.00167931	0.00174516	0.00167494	0.00164265	0.00165804	0.000782571	0.00109127	0.00127706	0.00184481	0.00200726	0.0014284	0.00161712	0.00176303	0.000903705	0.000851646	0.00164977	0.0011066	0.000849712	0.00109754	0.0017829	0.000757801	0.00103039
K00540; [EC:1.-.-.-]	0.00248036	0.00203662	0.000873902	0.0013961	0.000895105	0.000865035	0.00246623	0.000782899	0.000754124	0.00135952	0.00104255	0.000745052	0.00102911	0.00242364	0.00105995	0.000809448	0.000905576	0.000737212	0.000786569	0.000818557	0.000947987	0.000820023	0.00169362	0.00185859	0.0019479	0.00119446	0.00136175	0.00135162	0.0024447	0.00242435	0.000862408	0.00195434	0.00212268	0.00085398	0.00159094	0.00188738	0.00166717	0.00181582	0.0020402	0.00220023
K04069; pyruvate formate lyase activating enzyme [EC:1.97.1.4]	0.000584414	0.000756627	0.00169836	0.00124819	0.00189361	0.00188532	0.000342785	0.000988973	0.00100669	0.00083519	0.00225002	0.00106706	0.00109936	0.000287657	0.00207615	0.000884856	0.0019396	0.00103806	0.00093106	0.00102829	0.00179485	0.00109943	0.00183236	0.000479948	0.000711501	0.00117263	0.00211834	0.00232021	0.000686614	0.000559902	0.00143654	0.000939697	0.000784562	0.00170876	0.000879688	0.000759168	0.00087018	0.000574364	0.000744403	0.000777173
K00378; hydroxylamine reductase [EC:1.7.-.-]	6.34339e-06	0.000458646	0.00193241	0.00134022	0.00163198	0.00186522	5.742e-06	0.00209473	0.00140014	0.000892296	0.00183337	0.00198025	0.000890564	9.76208e-06	0.00174009	0.00207021	0.00165314	0.001878	0.00183646	0.00200778	0.00165481	0.00184284	0.00114825	0.000288311	0.000508061	0.00111201	0.0014793	0.00162731	9.83532e-06	2.18269e-06	0.00190911	0.000629515	0.000424647	0.00162644	0.000753384	0.000555936	0.000826869	0.000575346	0.000490559	0.000325029
K01915; glutamine synthetase [EC:6.3.1.2]	0.0011991	0.000722407	0.00246744	0.00179591	0.00246978	0.00241286	0.00135487	0.00261915	0.00282496	0.0023606	0.00227817	0.00264501	0.00227958	0.0013967	0.0023155	0.00258409	0.00239003	0.00265926	0.00264189	0.00258316	0.0024713	0.00251806	0.00144901	0.00139838	0.00101724	0.00176934	0.00193686	0.00196094	0.00111784	0.0011592	0.00256024	0.000656451	0.000676299	0.00262874	0.0012837	0.000823001	0.00122355	0.00184078	0.000502315	0.000810509
K01953; asparagine synthase (glutamine-hydrolysing) [EC:6.3.5.4]	0.00113292	0.000681947	0.00178496	0.00117369	0.00168681	0.00169979	0.00165461	0.00161118	0.00170179	0.00115893	0.00172242	0.00166037	0.000902451	0.00169943	0.00169626	0.0015325	0.0018584	0.00146801	0.00169171	0.00160482	0.0016972	0.001461	0.00123833	0.000882346	0.0010004	0.000864119	0.00159679	0.00168683	0.000748145	0.00100027	0.00188384	0.000747179	0.000619319	0.00191032	0.000896478	0.000774435	0.000971168	0.00182891	0.000612811	0.000644978
K01687; dihydroxy-acid dehydratase [EC:4.2.1.9]	0.000672191	0.000834548	0.0015608	0.00125574	0.00157859	0.00190216	0.000349642	0.00138033	0.00139191	0.00107095	0.00191782	0.00143032	0.00125957	0.000367445	0.00164523	0.00133475	0.00160075	0.00133668	0.00142387	0.00139765	0.00164437	0.00137454	0.00141349	0.00111505	0.000744046	0.00109271	0.00168165	0.00173702	0.000927077	0.000658253	0.00164764	0.000859037	0.000806942	0.00159972	0.00097663	0.000831676	0.0010529	0.000557294	0.000730872	0.000881903
K00548; 5-methyltetrahydrofolate--homocysteine methyltransferase [EC:2.1.1.13]	0.000139429	0.00107013	0.00103297	0.00151462	0.00184985	0.00115122	0.000181599	0.0017434	0.00189474	0.00161717	0.000729035	0.00184076	0.00327159	0.000267415	0.000984409	0.00174761	0.00103121	0.00218344	0.00164044	0.00166208	0.00090302	0.00214815	0.000693233	0.00153886	0.000950196	0.00167654	0.000575245	0.000525659	0.000206348	0.00010029	0.0013371	0.00105012	0.00109522	0.0012796	0.0011917	0.00123058	0.00126709	0.000577733	0.00116207	0.000738886
K00928; aspartate kinase [EC:2.7.2.4]	0.00144908	0.000610336	0.00122941	0.00108419	0.00136354	0.00125192	0.00154537	0.00114196	0.00110718	0.00125485	0.00130301	0.00116075	0.00133787	0.00152087	0.00130957	0.00112241	0.00121009	0.00115099	0.00109951	0.00113497	0.00125719	0.0011472	0.00116055	0.000649812	0.000816336	0.00145833	0.00130363	0.00132274	0.00131753	0.0013686	0.00121148	0.000555511	0.000647623	0.00122749	0.00104556	0.000563256	0.00073513	0.00145569	0.000467509	0.000887126
K01586; diaminopimelate decarboxylase [EC:4.1.1.20]	0.00100253	0.000623545	0.00141184	0.00114361	0.00140915	0.00144375	0.00104487	0.00139775	0.00118475	0.00100266	0.00145844	0.00138761	0.00110438	0.00103208	0.00138915	0.00136681	0.00134753	0.00136928	0.00138028	0.00139369	0.00138746	0.00134525	0.00114746	0.000682048	0.000750211	0.000908712	0.00132607	0.00140395	0.000950122	0.000998764	0.00145695	0.000629205	0.000630036	0.00135066	0.00081567	0.000620264	0.00082267	0.00113859	0.000533237	0.000746973
K01928; UDP-N-acetylmuramoyl-L-alanyl-D-glutamate--2,6-diaminopimelate ligase [EC:6.3.2.13]	0.00159834	0.000591975	0.00117107	0.000945433	0.00113311	0.001113	0.00216145	0.00124538	0.00116624	0.00126696	0.00102676	0.00121709	0.00104723	0.00215424	0.00103443	0.00126367	0.00103055	0.00123326	0.00124077	0.00123601	0.00110453	0.00115158	0.000813656	0.000600635	0.000983163	0.00114035	0.000930583	0.000954783	0.00118387	0.00163884	0.00113957	0.000542852	0.000606275	0.00105126	0.000962813	0.000609312	0.000756512	0.00204533	0.000509118	0.000759164
K01740; O-acetylhomoserine (thiol)-lyase [EC:2.5.1.49]	0.000402187	0.000181102	0.00171903	0.00107643	0.00161999	0.00173355	0.000278441	0.00170709	0.00191398	0.0015116	0.00166567	0.00175451	0.00100581	0.00027207	0.00164353	0.00167013	0.00157225	0.00164189	0.00177505	0.00170119	0.00179667	0.00160036	0.000954453	0.00035187	0.00032578	0.000919727	0.00130604	0.00141765	0.000498595	0.000430696	0.00183968	0.000195783	0.000154443	0.00185077	0.000523565	0.000253461	0.000548958	0.000745358	4.0922e-05	0.000309703
K01652; acetolactate synthase I/II/III large subunit [EC:2.2.1.6]	0.00144434	0.00186703	0.00301764	0.00255614	0.00310204	0.00320212	0.00117836	0.00255433	0.00197731	0.0013395	0.00346132	0.00256542	0.00222865	0.00119366	0.00325887	0.0024394	0.00300313	0.00243338	0.00235363	0.00253435	0.00300689	0.00253446	0.00301729	0.00186559	0.00174172	0.00134448	0.00342871	0.00361631	0.00168416	0.00149275	0.00291101	0.00206519	0.00181449	0.00278528	0.00170951	0.00186405	0.00211222	0.00142804	0.00182819	0.00181368
K00656; formate C-acetyltransferase [EC:2.3.1.54]	0.00185372	0.00230737	0.00151937	0.0018994	0.00140207	0.00135936	0.00103539	0.00199684	0.0021602	0.00187148	0.000906084	0.00200964	0.00186082	0.000852127	0.00107374	0.00212568	0.00135993	0.00212319	0.00226171	0.00204702	0.00140575	0.002037	0.00142118	0.00111578	0.00207881	0.00263841	0.000647209	0.000673959	0.00221376	0.00178638	0.00163867	0.00224387	0.00251401	0.00156727	0.00216875	0.00228574	0.00201616	0.00137606	0.00250423	0.0025268
K05349; beta-glucosidase [EC:3.2.1.21]	0.000735494	0.00100178	0.00159038	0.00134561	0.00141542	0.00162495	0.000581397	0.00208462	0.00556301	0.00613599	0.0016077	0.00222912	0.00159865	0.000566994	0.00195713	0.00213373	0.00246817	0.00210419	0.00237887	0.00206033	0.00242905	0.00199368	0.000539235	0.00117707	0.00112549	0.00185056	0.00047126	0.000475234	0.000859685	0.000724757	0.00189142	0.000880179	0.000923831	0.00306572	0.000986455	0.00129955	0.001193	0.00135607	0.000960386	0.000947847
K03737; putative pyruvate-flavodoxin oxidoreductase [EC:1.2.7.-]	0.000459339	0.00099438	0.00220865	0.00163167	0.00174936	0.00239098	0.000194135	0.00290319	0.0030688	0.00263216	0.00158872	0.0028583	0.00218064	0.000159149	0.00138828	0.00299894	0.00194675	0.00289565	0.0027858	0.00276378	0.00168638	0.00264128	0.00058777	0.000659875	0.00113542	0.00271615	0.00038093	0.000399843	0.000728598	0.000648279	0.0021311	0.000967326	0.00102565	0.00211705	0.00150941	0.00120381	0.00126968	0.00129698	0.00108023	0.000979321
K00615; transketolase [EC:2.2.1.1]	0.00180937	0.00178096	0.00135083	0.00174566	0.00139778	0.00126524	0.00108031	0.00195194	0.00202009	0.00160656	0.000804058	0.00196834	0.00222926	0.000976471	0.000953171	0.00205952	0.00125915	0.00211734	0.00214005	0.00197066	0.00124635	0.0020096	0.0011822	0.00150144	0.00160457	0.00162626	0.000655972	0.000589701	0.00227261	0.00189238	0.00159398	0.00157939	0.00189196	0.00136882	0.00161736	0.0017056	0.00166486	0.00121014	0.00175636	0.00211341
K00820; glucosamine--fructose-6-phosphate aminotransferase (isomerizing) [EC:2.6.1.16]	0.00146659	0.00080453	0.00214921	0.00156542	0.00227089	0.00237634	0.00154716	0.00141933	0.00121506	0.00111361	0.00282883	0.0014457	0.00140109	0.00152206	0.00255725	0.00129113	0.00234397	0.00137105	0.00135974	0.00146582	0.00230208	0.00140786	0.00225736	0.000899938	0.000982402	0.00129235	0.00283169	0.00296975	0.00138732	0.00150106	0.00195456	0.000919557	0.000796812	0.00207132	0.00117595	0.00075534	0.00106333	0.00154039	0.000628609	0.000989891
K01223; 6-phospho-beta-glucosidase [EC:3.2.1.86]	0.00435495	0.00172359	0.000733537	0.00146806	0.000622893	0.000475167	0.0045169	0.00126186	0.000543504	0.00111689	0.000218449	0.00112399	0.000842483	0.00427288	0.000351735	0.00142512	0.000197968	0.00112841	0.00137879	0.00130991	0.000482607	0.00110652	0.00133341	0.000608089	0.00211848	0.00129731	0.000429771	0.000498673	0.00397699	0.00438483	0.000881785	0.00140673	0.00187956	0.000326681	0.00157623	0.00142547	0.00134254	0.00345765	0.00157635	0.00271274
K01784; UDP-glucose 4-epimerase [EC:5.1.3.2]	0.00144534	0.000688943	0.00183469	0.00152641	0.00203854	0.00197822	0.0014123	0.0015459	0.00127702	0.00133284	0.00221862	0.00153218	0.00169412	0.00138991	0.00208526	0.00149385	0.00201423	0.00158974	0.00137912	0.00153776	0.00187435	0.00155633	0.00178228	0.000854791	0.000834239	0.00139955	0.00205696	0.00220504	0.00147725	0.00148751	0.00166216	0.000685875	0.000693224	0.00181075	0.00102563	0.000623844	0.000920205	0.00135284	0.000488134	0.000975234
K01649; 2-isopropylmalate synthase [EC:2.3.3.13]	0.000575227	0.00074743	0.00208264	0.00170576	0.00190684	0.00194984	0.000275855	0.00238384	0.00153595	0.000896012	0.00186307	0.00225036	0.00162408	0.000275863	0.0018916	0.00240227	0.00178136	0.00223211	0.0020592	0.00228647	0.0018628	0.00215399	0.00143035	0.00100742	0.000712261	0.000760285	0.00168535	0.00178525	0.000795695	0.000592742	0.00204285	0.000770512	0.000712166	0.00167603	0.000824201	0.000738856	0.00107127	0.00067748	0.000637313	0.000808908
K00123; formate dehydrogenase, alpha subunit [EC:1.2.1.2]	0.000614282	0.0019518	0.00130395	0.00164509	0.00208379	0.00161759	0.000373569	0.000505674	0.000451831	0.000344563	0.00222446	0.000671678	0.00199052	0.000443392	0.00207783	0.000309305	0.00231333	0.000751105	0.000380227	0.000533221	0.00151821	0.00101718	0.00244872	0.00187652	0.00151075	0.000706491	0.00253189	0.00264359	0.000877876	0.000602508	0.00115552	0.00222229	0.00193783	0.00172389	0.00134486	0.00196841	0.00179964	0.000278743	0.00212827	0.00154152
K01895; acetyl-CoA synthetase [EC:6.2.1.1]	0.000517895	0.000795561	0.00219971	0.00143417	0.00212964	0.00238521	0.000333568	0.000950931	0.000858201	0.000924707	0.0033946	0.000928593	0.000618166	0.000391796	0.00306192	0.000749494	0.00292063	0.000715627	0.000566313	0.00093709	0.00238495	0.000859907	0.00264539	0.00112169	0.000638179	0.00061961	0.00343027	0.00365685	0.000717502	0.000463328	0.00166868	0.00106764	0.000690514	0.00226967	0.000754456	0.000745083	0.0010143	0.000299481	0.000652604	0.00071119
K01187; alpha-glucosidase [EC:3.2.1.20]	0.00141965	0.000837536	0.00104347	0.00104292	0.000840548	0.00098518	0.00204808	0.00162593	0.0027389	0.0027472	0.000848796	0.0015945	0.000792699	0.00206964	0.000996856	0.00165769	0.00125495	0.00144917	0.00169475	0.00157267	0.00136864	0.0014301	0.00048438	0.000639403	0.00119816	0.00151438	0.000423751	0.00045292	0.00094485	0.00131383	0.00137642	0.000788439	0.000783744	0.00141732	0.00108912	0.000969353	0.00101974	0.00210468	0.000851956	0.000854739
K07407; alpha-galactosidase [EC:3.2.1.22]	0.00139805	0.000292898	0.0014915	0.00117049	0.000937644	0.00110955	0.00182521	0.00250807	0.00229162	0.00218694	0.000674822	0.00229652	0.000673467	0.00178353	0.000930678	0.00266182	0.000848666	0.0021715	0.00243501	0.00241849	0.00139961	0.00199069	0.000254993	0.000118473	0.000777012	0.000897726	0.000247886	0.000317738	0.000974479	0.00124763	0.00177715	0.000160386	0.000279609	0.00129077	0.000637891	0.000350751	0.000659289	0.00209348	0.000181749	0.000583773
K02761; PTS system, cellobiose-specific IIC component	0.00403384	0.00114595	0.000474168	0.000976812	0.000520808	0.000355208	0.00446839	0.000641931	0.00032751	0.0010365	0.000232691	0.000563425	0.000742241	0.00428076	0.000225853	0.000718138	0.000128243	0.000761942	0.000923708	0.00075402	0.000303918	0.000621298	0.00103832	0.000366658	0.0016652	0.000760949	0.000345574	0.000416266	0.00347855	0.00395075	0.000515674	0.000828456	0.001274	0.000224597	0.00106749	0.000887523	0.000850747	0.003344	0.000930176	0.00210131
K04072; acetaldehyde dehydrogenase / alcohol dehydrogenase [EC:1.2.1.10 1.1.1.1]	0.00204685	0.00096025	0.00119875	0.00113818	0.000952862	0.000735711	0.0020871	0.00152584	0.00091079	0.0007832	0.000338893	0.001417	0.00113057	0.00197274	0.000621135	0.0016567	0.000464767	0.00158939	0.0014875	0.00151053	0.000839922	0.0013543	0.000733057	0.000481833	0.00122043	0.00128378	0.000367616	0.000414194	0.00190386	0.00214636	0.000965531	0.000804846	0.00104986	0.000638014	0.0011092	0.000870401	0.000880693	0.00195968	0.000902865	0.00139225
K01689; enolase [EC:4.2.1.11]	0.00125183	0.000582408	0.00136531	0.00108183	0.00129929	0.00136977	0.0014648	0.00131676	0.00113398	0.00114033	0.00143849	0.00127316	0.000983146	0.00144044	0.00136628	0.00130588	0.00130368	0.00126292	0.00125219	0.0013087	0.00133614	0.00121531	0.00111877	0.000638314	0.000801486	0.000921625	0.0013292	0.00138213	0.00105473	0.00123715	0.0013087	0.000575327	0.000586521	0.00125555	0.000840309	0.00057092	0.00075359	0.00144538	0.000474458	0.000746836
K01703; 3-isopropylmalate/(R)-2-methylmalate dehydratase large subunit [EC:4.2.1.33 4.2.1.35]	0.000436067	0.000635868	0.00167695	0.00123305	0.00179906	0.00190492	0.000235422	0.00112143	0.00101655	0.000733209	0.00224872	0.00116374	0.00100737	0.000226934	0.00204233	0.00100946	0.00181382	0.00107191	0.00100666	0.00113311	0.00180642	0.00115472	0.00174252	0.000753139	0.000568125	0.000519373	0.00215605	0.00232455	0.000588397	0.000480809	0.0015484	0.000789403	0.000604275	0.00164501	0.000612611	0.000637458	0.000824066	0.000425933	0.000562121	0.000612949
K01681; aconitate hydratase 1 [EC:4.2.1.3]	0.000788344	0.00121644	0.000930552	0.00110495	0.000856939	0.00127263	0.000413345	0.00142571	0.00134557	0.00128631	0.000823208	0.00143333	0.00154993	0.000419074	0.000622212	0.00148186	0.000710543	0.00142122	0.00151053	0.00139977	0.000905078	0.0014007	0.000659971	0.00164777	0.00106433	0.00127652	0.000622136	0.000413859	0.00105615	0.000741575	0.00122387	0.00108641	0.00122939	0.000982383	0.00128183	0.00122127	0.0011889	0.000676507	0.00118504	0.00118708
K00873; pyruvate kinase [EC:2.7.1.40]	0.00137876	0.000998322	0.000933172	0.00102563	0.000901441	0.000915146	0.00147519	0.00123916	0.00114971	0.00115988	0.000688409	0.00121505	0.00106918	0.00145784	0.000711968	0.00128156	0.000779536	0.00126265	0.00130556	0.00123639	0.000872178	0.00119646	0.000738773	0.00096942	0.00111033	0.00115018	0.000553984	0.000559697	0.00127762	0.00138542	0.00103494	0.000911623	0.00101114	0.000888443	0.00106363	0.000992214	0.000999354	0.00142864	0.00097633	0.00111285
K01835; phosphoglucomutase [EC:5.4.2.2]	0.00135623	0.000634572	0.00115495	0.00108872	0.000909725	0.000817405	0.00140078	0.00182442	0.0011345	0.000623296	0.000374155	0.00171869	0.00101134	0.00135449	0.000563625	0.0019256	0.000599257	0.00174277	0.00182197	0.00178199	0.000867518	0.00160623	0.00048137	0.000471773	0.000844951	0.000958705	0.000317507	0.000324693	0.00127158	0.00139051	0.00133368	0.000497656	0.000676105	0.000729144	0.000871069	0.000593534	0.00078815	0.00146373	0.000556827	0.000926163
K00790; UDP-N-acetylglucosamine 1-carboxyvinyltransferase [EC:2.5.1.7]	0.00171185	0.000618757	0.0010568	0.000979699	0.000796335	0.000812995	0.00149723	0.00146213	0.00122332	0.00120129	0.000496781	0.00137704	0.00112442	0.00140637	0.00062487	0.00158219	0.000696782	0.0014394	0.00145004	0.00143888	0.000815903	0.0012598	0.00056592	0.000624189	0.000812586	0.00127803	0.000365702	0.000317031	0.00179435	0.00179224	0.00100713	0.000386327	0.000683279	0.000800516	0.000934657	0.000514939	0.000648408	0.00145774	0.000428683	0.00112027
K00382; dihydrolipoamide dehydrogenase [EC:1.8.1.4]	0.00141341	0.000844517	0.000760573	0.00101103	0.00127468	0.000951903	0.00112024	0.000454736	0.000780705	0.00124507	0.00119003	0.000523776	0.00211227	0.00110017	0.00116753	0.000397674	0.0010646	0.000758853	0.000482113	0.00050999	0.0010161	0.00073581	0.00132022	0.00124889	0.000829043	0.00136246	0.00141029	0.00131386	0.00166154	0.00149671	0.000678133	0.000723578	0.000885675	0.00097366	0.00107502	0.000748544	0.000806222	0.000928456	0.000648552	0.001133
K05366; penicillin-binding protein 1A [EC:2.4.1.- 3.4.-.-]	0.00197277	0.00100475	0.00117871	0.00120507	0.00111899	0.0010725	0.00210082	0.00160126	0.0019092	0.00208966	0.000798306	0.00160574	0.00170218	0.00211228	0.000887717	0.00166233	0.00111708	0.00164873	0.00178005	0.0016051	0.00105342	0.00153431	0.000771939	0.00113315	0.0012568	0.00174388	0.000666859	0.000527553	0.0018958	0.00198121	0.00138828	0.000801748	0.00106171	0.00136825	0.00143604	0.00100383	0.00115914	0.00201467	0.000867964	0.00133963
K00058; D-3-phosphoglycerate dehydrogenase [EC:1.1.1.95]	0.000839569	0.000687507	0.00149184	0.00120599	0.00159172	0.0016773	0.000872527	0.00133476	0.00108395	0.000962301	0.00168745	0.00133766	0.00147768	0.000898351	0.00154435	0.00128551	0.00136886	0.0013421	0.00119029	0.0013025	0.00148999	0.00133597	0.0012969	0.000870928	0.000781842	0.00104085	0.00152623	0.00161155	0.000904007	0.000990307	0.00137736	0.000727183	0.000659647	0.00131581	0.000856697	0.000704046	0.000885675	0.00103912	0.000607392	0.000731037
K00266; glutamate synthase (NADPH/NADH) small chain [EC:1.4.1.13 1.4.1.14]	0.000426393	0.000852552	0.00158572	0.00126064	0.00124326	0.00140258	0.000394133	0.00232034	0.00233666	0.00167994	0.000839451	0.00230723	0.00128766	0.000427941	0.000954218	0.00237245	0.00122591	0.00222295	0.00241037	0.00224459	0.00132905	0.00211874	0.000419117	0.000838847	0.000927644	0.00167006	0.000388204	0.000359643	0.000500777	0.000416206	0.00193367	0.000819117	0.000856862	0.00165244	0.00118072	0.00100744	0.00114405	0.00103067	0.000907147	0.000748271
K01710; dTDP-glucose 4,6-dehydratase [EC:4.2.1.46]	0.000643821	0.000581135	0.00145809	0.001068	0.00154154	0.00163523	0.000719865	0.00101107	0.00138525	0.00136332	0.00198367	0.00104418	0.000944447	0.000726259	0.00184533	0.000936786	0.00188632	0.000972496	0.000909655	0.00101275	0.00166734	0.00101197	0.00141938	0.00062877	0.000661204	0.000987597	0.00175879	0.00189476	0.00060872	0.000671183	0.00128594	0.000700919	0.000566582	0.00166151	0.000744224	0.000628649	0.000771584	0.000859702	0.000532302	0.000560376
K07258; D-alanyl-D-alanine carboxypeptidase (penicillin-binding protein 5/6) [EC:3.4.16.4]	0.00116766	0.00105824	0.00121939	0.00117261	0.000846922	0.00077878	0.00122199	0.00181982	0.00101406	0.000506672	0.000318052	0.00169426	0.00102734	0.00119937	0.000549664	0.00193535	0.00047518	0.00170199	0.00172732	0.00175412	0.000692889	0.0015802	0.000595936	0.000745262	0.00114507	0.000785971	0.000390576	0.000342744	0.00109486	0.00117505	0.001267	0.00100244	0.00110669	0.000638817	0.00103155	0.0010512	0.0011027	0.00134989	0.00111499	0.00113139
K01190; beta-galactosidase [EC:3.2.1.23]	0.00147301	0.000872295	0.00176538	0.0015651	0.00121821	0.00170647	0.00153775	0.00281762	0.00557296	0.00701149	0.00171131	0.00269092	0.00107732	0.00144433	0.00194501	0.00295358	0.00213587	0.00260899	0.00310866	0.0028076	0.00261336	0.00241159	0.000525284	0.000519084	0.00125548	0.00222239	0.000386552	0.000459521	0.00131535	0.00154135	0.00224769	0.000711064	0.000842979	0.00334215	0.00107678	0.00118945	0.00120794	0.00227331	0.000792641	0.00109926
K00059; 3-oxoacyl-[acyl-carrier protein] reductase [EC:1.1.1.100]	0.00187272	0.00125896	0.00138151	0.00147479	0.00139515	0.00119772	0.00203135	0.0018438	0.00155521	0.00148139	0.000909448	0.00181013	0.0022924	0.00217089	0.00108199	0.00190219	0.00108575	0.00184875	0.00177245	0.00177532	0.00116678	0.00177742	0.00104983	0.00224304	0.00137419	0.00192223	0.00118993	0.000979225	0.00193487	0.0018417	0.00152075	0.00101381	0.00116479	0.00120998	0.00169636	0.00120914	0.00150087	0.00181872	0.00102118	0.00141149
K06131; cardiolipin synthase [EC:2.7.8.-]	0.00185365	0.000670734	0.000917989	0.00100954	0.000921872	0.000769185	0.00202733	0.00144167	0.00139087	0.0012345	0.000447014	0.00144005	0.00118157	0.00197772	0.000554837	0.00148735	0.000717901	0.00145087	0.00159755	0.00144015	0.000753055	0.00138361	0.000555685	0.000750659	0.000955469	0.00115844	0.000337737	0.000327109	0.00165199	0.00183754	0.00123993	0.000464684	0.00070665	0.00089356	0.00092551	0.000632578	0.000757935	0.00185543	0.000513931	0.0010566
K02230; cobaltochelatase CobN [EC:6.6.1.2]	3.69258e-05	0.000235652	0.00319372	0.0018339	0.00387032	0.00384573	9.12881e-05	0.000615989	0.000756382	0.00092528	0.00568368	0.000747201	0.00112427	0.000145641	0.00508482	0.000163527	0.00406062	0.00054194	0.000115509	0.000691221	0.00378888	0.000876571	0.00425402	0.000562783	0.000177412	0.000637731	0.00584074	0.0063884	5.85596e-05	1.76158e-05	0.00233195	0.00084893	0.000109053	0.00334988	0.000463715	0.000232227	0.000752117	0.000131932	1.19639e-05	4.00514e-05
K04487; cysteine desulfurase [EC:2.8.1.7]	0.00190724	0.000690065	0.00182057	0.0014606	0.00170723	0.00156972	0.00194088	0.00204009	0.00129504	0.000777104	0.00126074	0.00200023	0.001684	0.00187675	0.00133772	0.00208308	0.00122559	0.00201547	0.00202396	0.00201981	0.00139096	0.00188804	0.00120874	0.000733312	0.00100038	0.00136689	0.00130382	0.00129432	0.00177107	0.00181385	0.0018382	0.000550098	0.000736245	0.00132471	0.00119266	0.000600325	0.000911697	0.00196445	0.000475048	0.00114737
K03147; thiamine biosynthesis protein ThiC	9.44761e-05	0.000636936	0.0016947	0.00129416	0.00200831	0.0019117	9.74312e-05	0.00112832	0.000894125	0.000722045	0.00230865	0.00117169	0.00131637	0.000134908	0.00217523	0.000988983	0.00180796	0.00115337	0.000917003	0.00111724	0.00188203	0.00125176	0.00179018	0.000788731	0.000563416	0.000840639	0.00231772	0.00249778	0.000134371	7.27125e-05	0.00154573	0.000869265	0.000587203	0.0016789	0.000722643	0.000693164	0.000874497	0.000349595	0.000630614	0.000419569
K02495; oxygen-independent coproporphyrinogen III oxidase [EC:1.3.99.22]	0.000645399	0.00101428	0.00118642	0.00112459	0.000979859	0.00102992	0.000407513	0.00168405	0.00161268	0.00136052	0.000619806	0.00165337	0.00137999	0.000416121	0.000747249	0.00176009	0.000812046	0.00170045	0.00170836	0.00163986	0.000963359	0.00158703	0.000558908	0.00103362	0.000963358	0.00150789	0.000456517	0.000359387	0.000824465	0.000608216	0.0013033	0.000945731	0.0010273	0.00105363	0.00119274	0.00105916	0.00110547	0.000777609	0.00104125	0.000996364
K00384; thioredoxin reductase (NADPH) [EC:1.8.1.9]	0.00182228	0.000596776	0.00115151	0.00109355	0.00142267	0.00120631	0.00182157	0.00107753	0.00103229	0.00116314	0.00117501	0.00111679	0.0017535	0.00177105	0.00117098	0.00107094	0.00123255	0.00123761	0.00111528	0.00109971	0.00120184	0.00115857	0.00112161	0.000728992	0.000844736	0.00150628	0.00118107	0.00116571	0.00183799	0.00200534	0.00110163	0.000444377	0.000673751	0.00116432	0.00108117	0.000508588	0.000686921	0.00164749	0.000379391	0.00104973
K01925; UDP-N-acetylmuramoylalanine--D-glutamate ligase [EC:6.3.2.9]	0.00108464	0.000561509	0.0013591	0.00102847	0.00138428	0.00146593	0.00113691	0.00100636	0.000936236	0.000984976	0.00170228	0.00100553	0.000904693	0.0011085	0.00156842	0.000951578	0.0014258	0.000965826	0.000961667	0.00102707	0.0014599	0.000969923	0.00136287	0.000597322	0.000698806	0.000924919	0.00165558	0.00173928	0.00101674	0.00110377	0.00124148	0.000602439	0.000561712	0.0013136	0.00079923	0.000530974	0.000707437	0.00112485	0.000445402	0.000720353
K00527; ribonucleoside-triphosphate reductase [EC:1.17.4.2]	0.00201263	0.000861911	0.0024936	0.00180785	0.00259893	0.00255534	0.00233738	0.00215014	0.00213963	0.00180274	0.00257404	0.00219718	0.00188249	0.00225432	0.00246597	0.0020937	0.00243537	0.00220647	0.0022018	0.00218061	0.0024701	0.00210527	0.00195074	0.000577878	0.00131735	0.00145064	0.00219516	0.00243689	0.00159682	0.00189382	0.00233895	0.000905247	0.000889919	0.00244996	0.00120592	0.000910984	0.00117072	0.00254732	0.000724524	0.00117131
K00525; ribonucleoside-diphosphate reductase alpha chain [EC:1.17.4.1]	0.00177179	0.00152228	0.00104569	0.00133026	0.00106046	0.00118274	0.00163846	0.00106481	0.00146512	0.00230082	0.00133426	0.00100061	0.00155308	0.00162534	0.00128913	0.00111885	0.00133966	0.00113403	0.000969159	0.00106145	0.00120812	0.00107006	0.00134688	0.00160801	0.00147822	0.00171123	0.0012121	0.00113353	0.00192003	0.00190455	0.000840749	0.0014279	0.0015479	0.00129522	0.00153251	0.00147569	0.00139895	0.00141834	0.0014719	0.00165837
K01951; GMP synthase (glutamine-hydrolysing) [EC:6.3.5.2]	0.00135228	0.000765685	0.00156911	0.00126866	0.00160551	0.00158449	0.00142797	0.00138534	0.00134041	0.00137835	0.00168211	0.00137663	0.00133187	0.00139944	0.00163783	0.00136706	0.0015545	0.00142088	0.00132624	0.00138841	0.00155728	0.00135532	0.00137407	0.00086896	0.000928806	0.00111807	0.0015451	0.00163998	0.00127187	0.00137841	0.00142476	0.000754492	0.000768406	0.00149535	0.000947163	0.000749549	0.00092528	0.00142858	0.000644162	0.000945348
K01937; CTP synthase [EC:6.3.4.2]	0.00129743	0.000708803	0.00149244	0.00120668	0.00151482	0.0015915	0.00136865	0.00130053	0.00121244	0.00119151	0.00172986	0.00128974	0.001224	0.00133649	0.00160525	0.0012595	0.00153605	0.00128624	0.0012926	0.00132059	0.00157102	0.00125528	0.00138809	0.000760574	0.000881449	0.00106444	0.00164612	0.00169462	0.00120657	0.00131248	0.00144608	0.000717508	0.00071816	0.00146653	0.000975665	0.000686277	0.00087126	0.0013992	0.000589123	0.000889504
K00764; amidophosphoribosyltransferase [EC:2.4.2.14]	0.00104482	0.000625819	0.0014176	0.00115268	0.00152911	0.00153357	0.00100141	0.00126574	0.00153846	0.00155387	0.00164445	0.00131256	0.00120211	0.000971538	0.00158906	0.00122717	0.00154569	0.00125395	0.00129168	0.00127819	0.00157214	0.00127121	0.0012609	0.000690453	0.000744981	0.0012302	0.00144739	0.00154601	0.00105289	0.00107719	0.00146096	0.000627051	0.000624583	0.00164632	0.000871199	0.000643278	0.000813269	0.00112241	0.00050944	0.000787043
K01465; dihydroorotase [EC:3.5.2.3]	0.00113068	0.000666965	0.00125366	0.00100419	0.00125977	0.00131057	0.00125578	0.00110387	0.00106585	0.00102567	0.00137802	0.00112006	0.000950115	0.00126468	0.00131086	0.00107916	0.00126784	0.00104975	0.00109366	0.00110457	0.00130412	0.00106284	0.00112907	0.000800077	0.000807818	0.000952524	0.00132312	0.00138141	0.00105016	0.00111199	0.0012403	0.000663921	0.000658748	0.00123569	0.000858677	0.000655595	0.000834859	0.00122558	0.000570531	0.000782334
K01756; adenylosuccinate lyase [EC:4.3.2.2]	0.00107721	0.000593608	0.00129318	0.00103205	0.00132413	0.001368	0.00112706	0.00115288	0.001097	0.00100855	0.00144337	0.00116404	0.000954138	0.00109992	0.00135117	0.00111601	0.0012968	0.00114481	0.00118265	0.00117328	0.00135109	0.00112787	0.00115213	0.000680851	0.000729725	0.000850795	0.00132431	0.00141507	0.0010283	0.00113481	0.00130592	0.000592739	0.000583797	0.00127944	0.000755203	0.000578186	0.00074406	0.00115151	0.000484951	0.000741687
K01939; adenylosuccinate synthase [EC:6.3.4.4]	0.00104741	0.000539716	0.00122597	0.000992642	0.00118827	0.00126168	0.00109494	0.00126986	0.00112806	0.00096593	0.00122565	0.00126036	0.000909426	0.00106798	0.00115281	0.00125587	0.00114201	0.00123617	0.00131398	0.00127956	0.00122992	0.00120115	0.000952688	0.000591486	0.000692498	0.000804174	0.00107263	0.00114097	0.000987521	0.00107402	0.0013148	0.00051329	0.000537944	0.00116453	0.000714224	0.000529945	0.000711549	0.00115635	0.000437042	0.000708575
K01952; phosphoribosylformylglycinamidine synthase [EC:6.3.5.3]	0.00237019	0.00156426	0.00295196	0.00250061	0.00302425	0.00315601	0.00217236	0.00270502	0.00263426	0.00258072	0.00335517	0.00272645	0.00231736	0.00208426	0.00319144	0.00266927	0.00309822	0.00259033	0.00266338	0.00272144	0.00319394	0.0026286	0.00275486	0.00167247	0.00173933	0.0022834	0.00306807	0.003264	0.00241802	0.00241668	0.00296832	0.00155981	0.00155798	0.00302722	0.0018954	0.00151944	0.00184301	0.00233028	0.00133584	0.00191279
K00088; IMP dehydrogenase [EC:1.1.1.205]	0.00119471	0.000679461	0.00191995	0.00142014	0.00201227	0.0020537	0.00111923	0.00135586	0.00126965	0.00128665	0.00241732	0.0013642	0.00123378	0.00107879	0.00227747	0.00126514	0.00202486	0.00133209	0.00123622	0.00137283	0.00211004	0.00133678	0.00191988	0.000724586	0.000790056	0.00106848	0.00231233	0.00250611	0.00121452	0.00120993	0.0016913	0.000758051	0.000668141	0.00184172	0.000872659	0.000635876	0.000894005	0.00117146	0.000518618	0.000880563
K00951; GTP pyrophosphokinase [EC:2.7.6.5]	0.00187228	0.000914741	0.00120931	0.00119885	0.0011272	0.00117543	0.00194333	0.00166037	0.00213106	0.00245896	0.000904439	0.00164564	0.00161606	0.00187458	0.000979797	0.0017463	0.00118214	0.00172907	0.00177837	0.00165735	0.00126108	0.00157384	0.000693874	0.00115922	0.00119123	0.001541	0.000574714	0.00049728	0.00174374	0.00190906	0.0013305	0.000697022	0.000943778	0.00140995	0.00120157	0.000922168	0.000954987	0.00200481	0.000757575	0.00123131
K01955; carbamoyl-phosphate synthase large subunit [EC:6.3.5.5]	0.00344667	0.00138076	0.00332944	0.002551	0.00337927	0.00341615	0.00436511	0.00296566	0.00331908	0.00386556	0.00368607	0.00296947	0.00233671	0.00433036	0.00358392	0.0029129	0.00343981	0.00283761	0.00289744	0.00296009	0.00349427	0.00278759	0.00277588	0.00149673	0.00211938	0.00235092	0.0032495	0.00351436	0.00269774	0.00346753	0.00320129	0.00137207	0.0013633	0.00356064	0.00193477	0.00143859	0.00185399	0.00421271	0.00110701	0.00179192
K03798; cell division protease FtsH [EC:3.4.24.-]	0.0016419	0.000822318	0.00181492	0.00159056	0.00176896	0.00180906	0.00175069	0.00272833	0.00244239	0.00158855	0.00101393	0.00276647	0.00220495	0.00171746	0.00101623	0.0027866	0.00127316	0.00278161	0.00304513	0.00272077	0.00156438	0.0026354	0.000648597	0.00108608	0.0011754	0.00226349	0.000642884	0.000552444	0.00152415	0.00166804	0.00243212	0.000610919	0.000856287	0.00167654	0.00160889	0.000874796	0.0011845	0.00217126	0.000668055	0.00110544
K08303; putative protease [EC:3.4.-.-]	0.000664057	0.00121683	0.00278039	0.00201365	0.00285957	0.00309041	0.000262021	0.00189982	0.00202559	0.00176337	0.00356126	0.00198216	0.00155948	0.000216158	0.00327145	0.00175652	0.00299543	0.00184581	0.00174845	0.00191546	0.00286509	0.00193563	0.0027162	0.00108742	0.00108484	0.00176938	0.00321778	0.00348629	0.000907628	0.000669529	0.00246778	0.00148139	0.00121313	0.00279475	0.00135014	0.00125139	0.00142097	0.000715145	0.0011888	0.00114289
K08884; serine/threonine protein kinase, bacterial [EC:2.7.11.1]	0.00159928	0.000313337	0.00121566	0.000953539	0.00114117	0.00102381	0.00159496	0.0015944	0.00118997	0.000802628	0.000580163	0.00157389	0.00127865	0.00152469	0.000737476	0.0016676	0.000689197	0.001654	0.00167637	0.00158539	0.00126776	0.00147404	0.000498064	0.000465174	0.000654051	0.00103806	0.000493036	0.000528962	0.00152802	0.00164634	0.00128527	8.26163e-05	0.000352359	0.000870657	0.000730055	0.000239282	0.000497325	0.00168056	7.67983e-05	0.000795915
K03695; ATP-dependent Clp protease ATP-binding subunit ClpB	0.00101429	0.000911701	0.00126994	0.0012643	0.00111383	0.0012467	0.00101909	0.00196152	0.00191364	0.00164098	0.000852832	0.00190122	0.00167725	0.00104234	0.000886415	0.00199386	0.00113019	0.00195997	0.00197852	0.00189789	0.00124419	0.00183536	0.00058754	0.00114599	0.00102047	0.00165831	0.000617159	0.000478592	0.00107968	0.0010155	0.00157539	0.000794492	0.000928794	0.001327	0.0013156	0.000958768	0.00110655	0.00131144	0.000863571	0.000971791
K01421; putative membrane protein	0.00205808	0.000371562	0.00191743	0.00168421	0.00211607	0.00175657	0.00173754	0.00220081	0.00124801	0.000527424	0.00151346	0.00218281	0.0018599	0.00160779	0.00166868	0.00219235	0.00126756	0.00222153	0.0021949	0.00219984	0.00203754	0.0021551	0.00151123	0.00025533	0.000665049	0.00146324	0.00158453	0.00176863	0.002242	0.00224112	0.00215088	0.000190991	0.000464484	0.00144042	0.000941501	0.000194058	0.000645072	0.00170846	3.45035e-05	0.00114237
K03310; alanine or glycine:cation symporter, AGCS family	0.000735167	0.000574117	0.00122436	0.00109715	0.00134699	0.00160114	0.000293176	0.00158197	0.0015003	0.00117814	0.0010405	0.00165301	0.00202091	0.000247853	0.000808133	0.00161457	0.000847368	0.00173513	0.00168545	0.0015714	0.00101947	0.00164713	0.000629495	0.000775428	0.000623017	0.00220392	0.000540436	0.000503955	0.000999514	0.000728704	0.00142231	0.000428447	0.000646035	0.0010769	0.00116461	0.000570733	0.000691093	0.000775297	0.000452613	0.000808358
K03294; basic amino acid/polyamine antiporter, APA family	0.00266789	0.000415991	0.000633884	0.000649699	0.000891228	0.00066419	0.00362714	0.00047092	0.00052237	0.00131027	0.000787886	0.000499094	0.000766845	0.00359615	0.000801798	0.000447901	0.000644384	0.00046683	0.00053939	0.000503543	0.000837696	0.000495737	0.00087541	0.000478485	0.00105862	0.00114346	0.000938399	0.000997465	0.00191809	0.00271412	0.000653257	0.000271022	0.000463427	0.000676284	0.000893108	0.000341597	0.000462664	0.00292551	0.000203704	0.000872965
K01153; type I restriction enzyme, R subunit [EC:3.1.21.3]	0.0022823	0.00116278	0.00332204	0.00277065	0.00284728	0.00278608	0.00211663	0.00411256	0.00357209	0.00331724	0.00260695	0.0038548	0.00264964	0.0019922	0.00292332	0.00431776	0.00291334	0.00389425	0.00363161	0.00396767	0.00290342	0.00361757	0.00194188	0.00165034	0.00147856	0.00174288	0.00205959	0.00220416	0.00217282	0.0022222	0.00309857	0.000976525	0.00117922	0.00283571	0.00144479	0.00114044	0.00156961	0.00250285	0.000853952	0.00163526
K03427; type I restriction enzyme M protein [EC:2.1.1.72]	0.00134748	0.000711934	0.00233884	0.001917	0.00200416	0.00200928	0.00119393	0.00285758	0.00230713	0.00206955	0.00193793	0.00266248	0.00171463	0.00111955	0.00210643	0.00296684	0.00201788	0.00265942	0.00247926	0.00274703	0.00206713	0.00249866	0.00141746	0.00105141	0.000891315	0.00107225	0.0015823	0.00170108	0.00132864	0.00133036	0.00222152	0.000623527	0.000713512	0.00195918	0.000897144	0.000698411	0.00102885	0.00150278	0.000501956	0.00100333
K01154; type I restriction enzyme, S subunit [EC:3.1.21.3]	0.00129677	0.000512992	0.00194565	0.00150741	0.00164347	0.00168686	0.00110681	0.00225142	0.00210697	0.00183105	0.00162922	0.00213615	0.00128946	0.00101377	0.00175945	0.00235147	0.00176086	0.00209834	0.00205078	0.00219502	0.0017573	0.00195749	0.00116571	0.000646561	0.000708565	0.000835725	0.00126901	0.00138355	0.0012956	0.00129806	0.00182497	0.000417189	0.000529308	0.00169184	0.000684328	0.000481133	0.000765904	0.00134429	0.00030955	0.000873089
K03205; type IV secretion system protein VirD4	0.000384023	0.000149265	0.00176232	0.00128011	0.00112234	0.00116801	0.000347148	0.00294757	0.00149186	0.000379335	0.000443815	0.00269902	0.00136437	0.000370219	0.000707841	0.00308436	0.000604472	0.00265937	0.00271197	0.00279576	0.0011391	0.00243717	0.000167966	0.000262887	0.000402946	0.000683695	0.000297518	0.000243783	0.000449937	0.000411702	0.00201003	4.12055e-05	0.000168507	0.000874493	0.00060715	0.000197266	0.000671598	0.00106452	5.17737e-05	0.000318953
K02238; competence protein ComEC	0.0016503	0.000863662	0.000866499	0.000977184	0.000807876	0.000759246	0.00161866	0.00121541	0.00110061	0.00116861	0.000506065	0.00118164	0.00112652	0.00155155	0.000587649	0.0013038	0.000690954	0.00123197	0.00123799	0.00120425	0.000706934	0.00114219	0.000648527	0.000913321	0.00100702	0.00139361	0.000393976	0.000383251	0.00158885	0.00166022	0.000917929	0.000688157	0.000895069	0.000764148	0.00106638	0.000800451	0.000824527	0.00148487	0.000752285	0.00116984
K06207; GTP-binding protein	0.0014971	0.00072412	0.00107585	0.00100014	0.000933421	0.000976559	0.00157018	0.00148731	0.00144292	0.00140876	0.000654842	0.00143712	0.00136449	0.00152984	0.000694936	0.0015572	0.000853929	0.00156149	0.00158683	0.00148597	0.000951186	0.0013779	0.000544491	0.000791142	0.000959568	0.00121807	0.000470943	0.000386877	0.00140562	0.00153653	0.00115125	0.000559771	0.000768269	0.000980513	0.00103904	0.000709114	0.000824467	0.00163252	0.000615259	0.000994641
K06147; ATP-binding cassette, subfamily B, bacterial	0.0100501	0.00267686	0.00961404	0.00811921	0.00973151	0.00752302	0.009663	0.0130843	0.00982967	0.00629247	0.00407302	0.01289	0.0122322	0.00925065	0.00561307	0.0135673	0.0047919	0.014156	0.013757	0.0130464	0.00722888	0.0125876	0.00409285	0.00279384	0.00463399	0.00911337	0.00347341	0.00352438	0.0100214	0.010308	0.0104292	0.00133238	0.00308441	0.00685031	0.00597307	0.00238046	0.00431761	0.0106514	0.00136557	0.00579711
K02004; putative ABC transport system permease protein	0.00658741	0.00220326	0.00695768	0.00639947	0.00708135	0.00585147	0.00554789	0.00938014	0.00761705	0.00664783	0.00446159	0.00900783	0.00854556	0.00518568	0.00547034	0.00971625	0.00489572	0.00979184	0.00906715	0.00920652	0.00650549	0.00889942	0.003941	0.00272083	0.0031552	0.00757593	0.00358583	0.00388126	0.00693573	0.00656599	0.00721297	0.00133307	0.00241524	0.00607698	0.00435437	0.001987	0.00312242	0.00636042	0.00120035	0.00430886
K09687; antibiotic transport system ATP-binding protein	0.00267258	0.000848491	0.00447909	0.00358548	0.00455698	0.00380342	0.00228291	0.00517316	0.00284021	0.00119457	0.00315383	0.00499933	0.00436842	0.0021461	0.00355142	0.00521886	0.00274384	0.00529778	0.00474899	0.00504432	0.00352876	0.00493197	0.002786	0.00101518	0.00128155	0.00333919	0.00306186	0.00336033	0.00280165	0.0025811	0.00441378	0.000655753	0.00094306	0.00306843	0.00202364	0.0006953	0.00156278	0.00277233	0.000373794	0.00172717
K02003; putative ABC transport system ATP-binding protein	0.00323259	0.000904364	0.00398596	0.00319411	0.00383843	0.00334212	0.00292087	0.00487846	0.00361014	0.00258343	0.00261503	0.00469066	0.00399	0.00274452	0.00299967	0.00498973	0.00267416	0.00509573	0.00475639	0.00480955	0.00345261	0.00456211	0.00213427	0.00112856	0.0015046	0.00334157	0.00217575	0.00237802	0.00329072	0.00329006	0.00394452	0.000547485	0.000996092	0.00312141	0.00202195	0.000793802	0.00148621	0.00340109	0.000398027	0.0019248
K02014; iron complex outermembrane recepter protein	0.000379266	0.00316634	0.000217222	0.00114598	0.00016763	0.00120722	0.00075093	0.000180583	0.00952107	0.015291	0.00311149	0.000387195	0.00174728	0.00112942	0.00322319	0.000157328	0.00446091	0.000155712	0.000407662	0.000150795	0.00296402	0.0003726	0.000973884	0.0068369	0.00262357	0.00408059	0.00124257	0.000819012	0.000533182	0.000184728	0.000444311	0.00293942	0.00250257	0.00543883	0.00237129	0.00390288	0.00277782	0.0010536	0.00307942	0.00162443
K02006; cobalt/nickel transport system ATP-binding protein	0.0034248	0.000768668	0.00301923	0.00239834	0.00303063	0.00274297	0.00358832	0.00312408	0.00176867	0.00141843	0.00247076	0.00298672	0.00253503	0.00340526	0.0026223	0.00323438	0.00208699	0.00313657	0.00284525	0.00308751	0.00282817	0.00287341	0.00221277	0.000551617	0.00142401	0.00182028	0.00234556	0.0026277	0.00306266	0.00349308	0.00263525	0.000567725	0.000908477	0.00200148	0.00142911	0.000570412	0.00110452	0.00341964	0.000374061	0.00171574
K02035; peptide/nickel transport system substrate-binding protein	0.00307745	0.00213852	0.00203704	0.00221999	0.00245508	0.00160308	0.00368425	0.00216737	0.0014839	0.00138823	0.00130227	0.0021766	0.0033786	0.00383004	0.00177789	0.0022201	0.00159553	0.00243209	0.00203825	0.00211442	0.00202217	0.00232613	0.00196981	0.00198344	0.00245602	0.00283738	0.00199725	0.00188804	0.00268274	0.00280901	0.00181159	0.0020423	0.00214955	0.00148522	0.00261539	0.00211082	0.0023646	0.00327762	0.00210814	0.00235224
K03296; hydrophobic/amphiphilic exporter-1 (mainly G- bacteria), HAE1 family	0.000631618	0.00377041	0.000496919	0.00155555	0.000365584	0.00112879	0.000717287	0.000676853	0.00460748	0.00656015	0.00188746	0.000759909	0.00158133	0.00101503	0.00170697	0.000665326	0.00329381	0.0005929	0.000779395	0.000631782	0.00167655	0.000849202	0.00141058	0.00478516	0.00307917	0.0025846	0.00115351	0.000787849	0.000886542	0.000479296	0.000706104	0.00386343	0.0035364	0.00289937	0.00273162	0.00414293	0.00332401	0.000872262	0.00419205	0.00249303
K02015; iron complex transport system permease protein	0.00221875	0.00236896	0.00166173	0.00242746	0.001888	0.00155646	0.00120925	0.0023038	0.00167393	0.00154134	0.00124365	0.00222206	0.00292413	0.00113805	0.00143568	0.0023777	0.00130463	0.00244958	0.00215481	0.00225509	0.00135613	0.00241192	0.00201196	0.00191129	0.00195694	0.00308348	0.00135642	0.00133683	0.00290734	0.00225835	0.001817	0.00218968	0.00245958	0.00139063	0.00238864	0.00218319	0.00215385	0.00105089	0.00233096	0.00276979
K04759; ferrous iron transport protein B	0.000885425	0.000826576	0.00297715	0.00205981	0.00306036	0.00320741	0.000709571	0.00261526	0.00260076	0.00173254	0.00319421	0.00272904	0.0022555	0.000675658	0.00295555	0.00248613	0.00294536	0.0026007	0.00263386	0.00261093	0.0028696	0.00259962	0.00219537	0.000765509	0.00100043	0.00232071	0.00270201	0.00288929	0.00100939	0.000920344	0.00300564	0.000972366	0.000824997	0.00299212	0.00149648	0.000927011	0.00127872	0.00144044	0.000715492	0.000922045
K09686; antibiotic transport system permease protein	0.001776	0.000861581	0.00248913	0.0022333	0.00269055	0.00239085	0.00165049	0.00252523	0.00173929	0.00182942	0.00262106	0.00239888	0.00243938	0.00161175	0.00271572	0.00249104	0.00217516	0.0024726	0.00206803	0.00243388	0.00235698	0.00243246	0.0022866	0.0010767	0.00100761	0.00229448	0.00256256	0.00277739	0.00183779	0.00170486	0.00232591	0.000837558	0.000885593	0.00213548	0.00140916	0.000764286	0.0011816	0.00161974	0.000595405	0.00125513
K02027; multiple sugar transport system substrate-binding protein	0.00206284	0.000751798	0.00255344	0.0017495	0.00223367	0.00209734	0.00184323	0.00350279	0.00309305	0.000814751	0.000806584	0.00367177	0.00198919	0.00181054	0.00108955	0.00355959	0.00126381	0.00354341	0.00444415	0.00361592	0.00235538	0.00328844	0.000657623	0.00056553	0.00120596	0.00165891	0.000757448	0.00065871	0.00217691	0.002019	0.00356366	0.000445712	0.000785794	0.00216671	0.00153239	0.000763728	0.00141312	0.00249894	0.000487629	0.00140404
K02025; multiple sugar transport system permease protein	0.00120036	0.000556949	0.00291973	0.00191015	0.00241571	0.00237681	0.000857967	0.00417119	0.00342096	0.000587317	0.000919634	0.00428985	0.00195614	0.000838295	0.001211	0.00422368	0.00138625	0.00409837	0.00499071	0.0042198	0.00240898	0.00383024	0.000511977	0.000349763	0.000911555	0.00126122	0.000671672	0.000617504	0.00148888	0.00128328	0.00406078	0.000334023	0.000568359	0.00237948	0.00125338	0.000640442	0.00136109	0.00190125	0.000361849	0.00102184
K02026; multiple sugar transport system permease protein	0.00115154	0.000530701	0.00268212	0.00175235	0.002237	0.00217876	0.000806388	0.00374063	0.0030856	0.000576733	0.000892565	0.00385312	0.00178239	0.000783335	0.00117341	0.00379061	0.00128785	0.00369248	0.00446614	0.00378673	0.00225129	0.00344578	0.000540891	0.00032706	0.000842146	0.00118671	0.000691709	0.000649902	0.00143706	0.00123327	0.00365055	0.00032774	0.000544795	0.00218716	0.00115881	0.000592286	0.00124301	0.00171966	0.000344799	0.000979169
K01990; ABC-2 type transport system ATP-binding protein	0.00297378	0.000878079	0.00166642	0.0016124	0.00155596	0.00144944	0.00270465	0.00221767	0.002141	0.00214955	0.00100909	0.0021598	0.00188003	0.00256372	0.0011584	0.00233387	0.00113888	0.00232287	0.00242071	0.00225048	0.0014937	0.00206029	0.00108001	0.00075283	0.00125011	0.00215889	0.000700529	0.000755397	0.00293433	0.00278001	0.00179896	0.000511992	0.000994033	0.00150918	0.0014003	0.000716669	0.000971027	0.00250089	0.000542959	0.00177529
K02016; iron complex transport system substrate-binding protein	0.00151099	0.00159923	0.00148822	0.0019742	0.00164783	0.00137317	0.000802764	0.00207245	0.00157977	0.00136506	0.0011752	0.00197769	0.00237401	0.000755631	0.00135315	0.00212262	0.00126932	0.00213513	0.00183438	0.00199445	0.00127469	0.00210362	0.00156244	0.00129964	0.00133914	0.00240018	0.00116284	0.00118576	0.00199396	0.00152439	0.00160127	0.00148636	0.00162519	0.00127528	0.00173093	0.00148875	0.00155714	0.000793675	0.00154307	0.00189906
K03320; ammonium transporter, Amt family	0.000640483	0.00066116	0.00189655	0.00148893	0.00206313	0.00177185	0.000766047	0.00182093	0.00126048	0.000897123	0.00186147	0.00180508	0.00182403	0.000811526	0.00194858	0.00175398	0.00179242	0.00182667	0.00158143	0.0017572	0.00182073	0.00180495	0.00148584	0.00122267	0.000766976	0.000755857	0.001886	0.00199525	0.000594605	0.000610438	0.00181855	0.000725275	0.000608498	0.00172665	0.000787919	0.000706592	0.000965012	0.00106586	0.000552795	0.00058122
K02057; simple sugar transport system permease protein	0.00101761	0.00121821	0.0016126	0.00131031	0.00117068	0.00113909	0.000848623	0.00211416	0.00156525	0.000677773	0.000572155	0.00203873	0.00150426	0.000872702	0.000767301	0.00219481	0.000990855	0.00212719	0.00227545	0.00209947	0.00108621	0.00189558	0.000695874	0.000770527	0.0012739	0.00170816	0.00060673	0.00045643	0.00119646	0.00111381	0.00166589	0.00116899	0.00117394	0.00110062	0.00150201	0.00126205	0.00145143	0.00130178	0.001267	0.00129578
K02029; polar amino acid transport system permease protein	0.0027074	0.000938095	0.000834243	0.00109714	0.00111951	0.000831597	0.00284169	0.00104419	0.000842104	0.000982614	0.000657219	0.00107792	0.00171879	0.00274941	0.000683541	0.00112003	0.00106875	0.00116465	0.00126356	0.00110741	0.000868146	0.00110606	0.000972268	0.000962388	0.00129853	0.00142685	0.000771955	0.000703728	0.00252385	0.00283591	0.000970067	0.00067098	0.000976324	0.000944886	0.00132554	0.00080062	0.000962471	0.00241665	0.000700383	0.00153291
K03498; trk system potassium uptake protein TrkH	0.000902041	0.000637633	0.0017852	0.00125456	0.00193495	0.00199166	0.000699445	0.00130127	0.00157155	0.00130742	0.00211441	0.00140939	0.00135202	0.000647413	0.00191764	0.00122485	0.0019156	0.00139709	0.00141735	0.00135859	0.00174898	0.00137926	0.00156461	0.000656126	0.000713128	0.00112802	0.00180898	0.00195364	0.00101577	0.00100509	0.00169333	0.000690109	0.000636736	0.00189719	0.000841618	0.00064863	0.000828178	0.00095744	0.000517101	0.000792087
K01992; ABC-2 type transport system permease protein	0.00287094	0.00100503	0.00104364	0.00126034	0.0009077	0.000986329	0.00225127	0.00129388	0.00113091	0.00144769	0.00081071	0.0012236	0.00106702	0.00207268	0.000829267	0.00142437	0.000740672	0.00125668	0.00142256	0.00134936	0.000998772	0.00113695	0.00118981	0.000816532	0.00112818	0.00103955	0.00071229	0.00075436	0.00304465	0.00273188	0.00105376	0.000651951	0.00111178	0.000880961	0.000992049	0.000727072	0.000830347	0.00177185	0.000672648	0.00192686
K02028; polar amino acid transport system ATP-binding protein [EC:3.6.3.21]	0.00243101	0.000767217	0.00104002	0.00114782	0.00126407	0.000963498	0.00245966	0.0012825	0.000947059	0.000886116	0.00069403	0.00130306	0.0017231	0.0023465	0.000757566	0.00135808	0.000904296	0.00143333	0.00148528	0.00134248	0.000921265	0.00131965	0.000940951	0.000742937	0.00110848	0.00118802	0.000737614	0.000724378	0.00228995	0.00253732	0.00114906	0.000519333	0.000836249	0.00092754	0.00110043	0.000639255	0.000821669	0.00218511	0.000534107	0.00137003
K02008; cobalt/nickel transport system permease protein	0.00165822	0.000404885	0.00145758	0.0011838	0.00152111	0.00141319	0.00169818	0.00137316	0.000789815	0.000660504	0.00141251	0.00132342	0.00118433	0.00160853	0.00139561	0.00139262	0.00117083	0.00136637	0.0012463	0.00136944	0.00132147	0.00128846	0.00126561	0.000285054	0.000675913	0.00101268	0.00134501	0.00149628	0.00150775	0.00167875	0.00128867	0.000336353	0.000472143	0.00106007	0.000745436	0.000298278	0.000559487	0.0015462	0.000209169	0.000861617
K06901; putative MFS transporter, AGZA family, xanthine/uracil permease	0.00188433	0.0012714	0.000848955	0.000953494	0.000909035	0.000866937	0.0022493	0.000726801	0.000638472	0.000893723	0.000780268	0.000761543	0.000763475	0.00220856	0.000742367	0.000719763	0.000612119	0.000819328	0.000900525	0.000784485	0.000772938	0.000804845	0.00106449	0.000885808	0.00143494	0.00169764	0.00085174	0.000903284	0.00155453	0.00189714	0.000854482	0.00125345	0.00130954	0.000707265	0.00142703	0.00123556	0.00111985	0.00188148	0.00131375	0.00137611
K02056; simple sugar transport system ATP-binding protein [EC:3.6.3.17]	0.00078509	0.0011037	0.00128805	0.00109821	0.000916204	0.000894757	0.000638493	0.00172171	0.00122439	0.000515774	0.000432187	0.00164826	0.00122474	0.000662498	0.000606783	0.00179259	0.000751811	0.00172015	0.00182624	0.00170313	0.000886963	0.00154343	0.000590453	0.000673102	0.00111325	0.00140697	0.000508703	0.000372601	0.000945377	0.00086473	0.0013249	0.00108336	0.00106345	0.000839741	0.00128208	0.00114336	0.00126529	0.00101734	0.00117857	0.00111954
K02013; iron complex transport system ATP-binding protein [EC:3.6.3.34]	0.00106259	0.00116126	0.000868241	0.00126725	0.00124743	0.000903582	0.000671332	0.00110683	0.000994625	0.000956392	0.000745754	0.00113743	0.00194106	0.00064246	0.000860351	0.00112373	0.00081557	0.00132179	0.00108543	0.00110046	0.000834413	0.00131442	0.00106446	0.000972484	0.00100698	0.00180695	0.000785068	0.000792152	0.00134107	0.00109656	0.000952663	0.00108929	0.00120278	0.000862615	0.00128355	0.00111146	0.00110719	0.000660101	0.00115042	0.00130868
K01552; [EC:3.6.3.-]	0.0020039	0.000361336	0.00106782	0.000995417	0.00100924	0.000765121	0.00278543	0.00166748	0.000770634	0.000654874	0.000434487	0.00152559	0.00103415	0.00275491	0.000644233	0.00175927	0.000454689	0.00160798	0.00158915	0.00162629	0.00102382	0.00145515	0.000483159	0.000407072	0.000937997	0.000788212	0.000492648	0.000567936	0.00134075	0.00188568	0.00116948	0.000211765	0.000382135	0.000552888	0.000765891	0.00032427	0.000576603	0.00254705	0.000214368	0.000690705
K02033; peptide/nickel transport system permease protein	0.000847174	0.00105111	0.00105735	0.00106932	0.00125436	0.000892515	0.000862489	0.00098883	0.000738605	0.000510769	0.000811794	0.00102146	0.00156242	0.000945765	0.00101158	0.000974469	0.000943764	0.001127	0.000904915	0.000957864	0.00110122	0.0011066	0.00103903	0.000967534	0.00101612	0.00129081	0.00111028	0.00107628	0.00090401	0.000778272	0.000929351	0.00108275	0.00103559	0.000844294	0.00118047	0.00106479	0.0011642	0.000872079	0.00109173	0.00101584
K00936; [EC:2.7.3.-]	0.002676	0.00083656	0.0029299	0.00222076	0.00320171	0.00299312	0.00267425	0.00235502	0.00285216	0.00307896	0.00371736	0.0024097	0.00288455	0.00276409	0.00351402	0.00221864	0.00466073	0.002375	0.00212696	0.00229951	0.00308537	0.00230468	0.00266267	0.00297484	0.00118771	0.00349195	0.0033338	0.00337491	0.00272871	0.00253686	0.00263345	0.000553318	0.000699556	0.00376622	0.00202963	0.000708197	0.00124056	0.00248274	0.000147315	0.00137908
K06950; uncharacterized protein	0.00184276	0.000402194	0.00108332	0.000964528	0.00109128	0.00104657	0.00198899	0.00131447	0.00144414	0.00165919	0.000897793	0.0012935	0.00114112	0.00190222	0.000920861	0.00136039	0.00101758	0.00136718	0.00138114	0.00132136	0.00103204	0.00123607	0.000704222	0.000315103	0.000764692	0.00106802	0.000572377	0.000646425	0.00166368	0.00193715	0.00111457	0.000229957	0.000471744	0.00113535	0.000701633	0.000357354	0.000514374	0.00185895	0.000214187	0.000891598
